# Supplementary material for: Altered grid-like coding in early blind people
Source: Nat Commun. 2024 Apr 24;15:3476. doi: 10.1038/s41467-024-47747-x (PMC11043432; doi:10.1038/s41467-024-47747-x)
Supplement: Supplementary file 4 — Source data file [file 41467_2024_47747_MOESM4_ESM.xlsx]

## Sheet: Figure_2a
MathAccuracy	NavigationAccuracy	Group	SubjectID	Gender
0.8	0.8375	EB	EB07	Female
0.925	0.925	EB	EB10	Male
0.825	0.85	EB	EB05	Female
0.875	0.925	EB	EB11	Female
0.975	0.9375	EB	EB15	Female
0.9	0.825	EB	EB08	Male
0.975	0.9375	EB	EB06	Female
0.925	0.85	EB	EB13	Male
0.9125	0.75	EB	EB04	Female
0.85	0.875	EB	EB03	Male
0.825	0.8625	EB	EB02	Male
0.7125	0.8	EB	EB12	Female
0.8625	0.875	EB	EB16	Female
0.8125	0.85	EB	EB14	Male
0.9875	0.9875	EB	EB17	Male
0.85	0.9375	EB	EB01	Male
0.925	0.8875	EB	EB18	Female
0.9	0.925	EB	EB09	Female
0.925	0.875	EB	EB19	Male
0.7625	0.775	SC	SC01	Male
0.825	0.875	SC	SC04	Female
0.9125	0.9	SC	SC02	Male
0.8125	0.775	SC	SC03	Male
0.9	0.9	SC	SC06	Female
0.9625	0.9625	SC	SC10	Male
0.9	0.95	SC	SC12	Female
0.858333	0.866667	SC	SC15	Female
0.8875	0.9375	SC	SC16	Female
0.875	0.7375	SC	SC05	Female
0.925	0.975	SC	SC07	Female
0.875	0.8375	SC	SC09	Female
0.975	1	SC	SC08	Male
0.925	0.975	SC	SC11	Female
0.9125	0.9125	SC	SC13	Male
0.925	0.9375	SC	SC14	Male
0.875	1	SC	SC19	Male
0.85	0.9875	SC	SC18	Female
0.9125	0.9625	SC	SC17	Male

## Sheet: Figure_2b
ResponseRT_array	Task	Group	SubjectID	Gender
1.07588	Math	EB	EB19	Male
1.06164	Math	EB	EB19	Male
2.76998	Math	EB	EB19	Male
0.529266	Math	EB	EB19	Male
2.86576	Math	EB	EB19	Male
1.88972	Math	EB	EB19	Male
1.17269	Math	EB	EB19	Male
2.01031	Math	EB	EB19	Male
2.19431	Math	EB	EB19	Male
1.77921	Math	EB	EB19	Male
0.865551	Math	EB	EB19	Male
0.654694	Math	EB	EB19	Male
0.913074	Math	EB	EB19	Male
1.04728	Math	EB	EB19	Male
0.700033	Math	EB	EB19	Male
1.27755	Math	EB	EB19	Male
1.07442	Math	EB	EB19	Male
1.84346	Math	EB	EB19	Male
2.28695	Math	EB	EB19	Male
0.775255	Math	EB	EB19	Male
0.349695	Math	EB	EB19	Male
0.54921	Math	EB	EB19	Male
1.77113	Math	EB	EB19	Male
1.11499	Math	EB	EB19	Male
1.53873	Math	EB	EB19	Male
2.17343	Math	EB	EB19	Male
0.962438	Math	EB	EB19	Male
0.47302	Math	EB	EB19	Male
0.747071	Math	EB	EB19	Male
0.58652	Math	EB	EB19	Male
1.16241	Math	EB	EB19	Male
1.44287	Math	EB	EB19	Male
1.98063	Math	EB	EB19	Male
0.637085	Math	EB	EB19	Male
1.65591	Math	EB	EB19	Male
1.126	Math	EB	EB19	Male
0.472983	Math	EB	EB19	Male
0.371814	Math	EB	EB19	Male
0.706423	Math	EB	EB19	Male
0.457013	Math	EB	EB19	Male
1.08077	Math	EB	EB19	Male
0.983253	Math	EB	EB19	Male
0.658301	Math	EB	EB19	Male
0.52043	Math	EB	EB19	Male
1.04224	Math	EB	EB19	Male
0.460623	Math	EB	EB19	Male
1.88992	Math	EB	EB19	Male
1.50724	Math	EB	EB19	Male
0.624198	Math	EB	EB19	Male
0.724767	Math	EB	EB19	Male
2.32278	Math	EB	EB19	Male
0.669589	Math	EB	EB19	Male
0.952701	Math	EB	EB19	Male
0.649115	Math	EB	EB19	Male
1.8043	Math	EB	EB19	Male
0.460282	Math	EB	EB19	Male
0.242917	Math	EB	EB19	Male
2.31696	Math	EB	EB19	Male
0.490079	Math	EB	EB19	Male
1.35945	Math	EB	EB19	Male
0.913369	Math	EB	EB19	Male
2.70597	Math	EB	EB19	Male
1.13599	Math	EB	EB19	Male
0.806438	Math	EB	EB19	Male
1.85718	Math	EB	EB19	Male
3.17469	Math	EB	EB19	Male
0.654194	Math	EB	EB19	Male
0.339553	Math	EB	EB19	Male
1.41417	Math	EB	EB19	Male
0.389227	Math	EB	EB19	Male
0.979569	Math	EB	EB19	Male
1.61838	Math	EB	EB19	Male
0.601864	Math	EB	EB19	Male
0.703951	Math	EB	EB19	Male
1.07553	Math	EB	EB01	Male
2.01101	Math	EB	EB01	Male
3.3922	Math	EB	EB01	Male
0.762282	Math	EB	EB01	Male
1.93354	Math	EB	EB01	Male
2.32382	Math	EB	EB01	Male
0.36634	Math	EB	EB01	Male
1.60246	Math	EB	EB01	Male
1.15914	Math	EB	EB01	Male
0.933777	Math	EB	EB01	Male
1.64348	Math	EB	EB01	Male
1.01032	Math	EB	EB01	Male
0.971069	Math	EB	EB01	Male
1.2753	Math	EB	EB01	Male
1.05396	Math	EB	EB01	Male
2.16537	Math	EB	EB01	Male
2.57143	Math	EB	EB01	Male
2.00304	Math	EB	EB01	Male
2.31463	Math	EB	EB01	Male
0.585667	Math	EB	EB01	Male
1.70625	Math	EB	EB01	Male
0.644384	Math	EB	EB01	Male
2.42885	Math	EB	EB01	Male
0.615584	Math	EB	EB01	Male
0.875187	Math	EB	EB01	Male
3.39201	Math	EB	EB01	Male
1.43507	Math	EB	EB01	Male
1.96294	Math	EB	EB01	Male
0.965909	Math	EB	EB01	Male
1.22161	Math	EB	EB01	Male
1.20256	Math	EB	EB01	Male
0.92349	Math	EB	EB01	Male
0.984932	Math	EB	EB01	Male
2.63876	Math	EB	EB01	Male
0.946097	Math	EB	EB01	Male
0.775811	Math	EB	EB01	Male
0.396949	Math	EB	EB01	Male
0.697142	Math	EB	EB01	Male
0.726429	Math	EB	EB01	Male
0.859379	Math	EB	EB01	Male
0.467079	Math	EB	EB01	Male
0.824241	Math	EB	EB01	Male
0.677805	Math	EB	EB01	Male
0.450653	Math	EB	EB01	Male
1.03299	Math	EB	EB01	Male
1.3049	Math	EB	EB01	Male
0.407712	Math	EB	EB01	Male
0.566824	Math	EB	EB01	Male
1.96218	Math	EB	EB01	Male
1.91577	Math	EB	EB01	Male
0.52133	Math	EB	EB01	Male
0.92917	Math	EB	EB01	Male
1.78391	Math	EB	EB01	Male
1.29541	Math	EB	EB01	Male
2.05827	Math	EB	EB01	Male
1.02327	Math	EB	EB01	Male
1.10387	Math	EB	EB01	Male
2.60298	Math	EB	EB01	Male
1.78877	Math	EB	EB01	Male
0.900505	Math	EB	EB01	Male
1.56161	Math	EB	EB01	Male
0.517548	Math	EB	EB01	Male
0.565995	Math	EB	EB01	Male
3.37986	Math	EB	EB01	Male
1.59151	Math	EB	EB01	Male
0.737884	Math	EB	EB01	Male
2.03064	Math	EB	EB01	Male
0.905615	Math	EB	EB01	Male
0.936324	Math	EB	EB03	Male
1.41484	Math	EB	EB03	Male
0.598979	Math	EB	EB03	Male
1.02253	Math	EB	EB03	Male
0.833402	Math	EB	EB03	Male
0.297675	Math	EB	EB03	Male
0.484447	Math	EB	EB03	Male
1.06172	Math	EB	EB03	Male
0.684032	Math	EB	EB03	Male
0.149837	Math	EB	EB03	Male
1.2571	Math	EB	EB03	Male
0.454985	Math	EB	EB03	Male
0.351905	Math	EB	EB03	Male
1.0355	Math	EB	EB03	Male
0.562793	Math	EB	EB03	Male
0.660119	Math	EB	EB03	Male
0.859927	Math	EB	EB03	Male
0.831003	Math	EB	EB03	Male
0.952889	Math	EB	EB03	Male
1.78215	Math	EB	EB03	Male
1.48665	Math	EB	EB03	Male
0.750817	Math	EB	EB03	Male
0.718761	Math	EB	EB03	Male
1.56496	Math	EB	EB03	Male
0.985886	Math	EB	EB03	Male
0.460721	Math	EB	EB03	Male
2.0107	Math	EB	EB03	Male
1.13071	Math	EB	EB03	Male
1.49775	Math	EB	EB03	Male
1.15584	Math	EB	EB03	Male
0.632583	Math	EB	EB03	Male
1.00553	Math	EB	EB03	Male
1.0154	Math	EB	EB03	Male
0.77802	Math	EB	EB03	Male
1.28892	Math	EB	EB03	Male
0.690115	Math	EB	EB03	Male
0.386104	Math	EB	EB03	Male
1.46051	Math	EB	EB03	Male
1.06669	Math	EB	EB03	Male
1.44438	Math	EB	EB03	Male
0.927181	Math	EB	EB03	Male
0.881619	Math	EB	EB03	Male
0.574201	Math	EB	EB03	Male
1.88813	Math	EB	EB03	Male
0.96736	Math	EB	EB03	Male
1.13496	Math	EB	EB03	Male
0.656941	Math	EB	EB03	Male
1.08746	Math	EB	EB03	Male
0.630098	Math	EB	EB03	Male
1.08688	Math	EB	EB03	Male
0.849139	Math	EB	EB03	Male
0.96316	Math	EB	EB03	Male
0.0997103	Math	EB	EB03	Male
0.75638	Math	EB	EB03	Male
0.93845	Math	EB	EB03	Male
0.686629	Math	EB	EB03	Male
1.66362	Math	EB	EB03	Male
1.56985	Math	EB	EB03	Male
0.686985	Math	EB	EB03	Male
0.853312	Math	EB	EB03	Male
2.18282	Math	EB	EB03	Male
0.74695	Math	EB	EB03	Male
2.17277	Math	EB	EB03	Male
1.54558	Math	EB	EB03	Male
1.21241	Math	EB	EB03	Male
1.37956	Math	EB	EB03	Male
0.693225	Math	EB	EB03	Male
1.71208	Math	EB	EB03	Male
1.50036	Math	EB	EB07	Female
1.72284	Math	EB	EB07	Female
0.943819	Math	EB	EB07	Female
1.22765	Math	EB	EB07	Female
1.43989	Math	EB	EB07	Female
0.499412	Math	EB	EB07	Female
1.94466	Math	EB	EB07	Female
0.530211	Math	EB	EB07	Female
0.806063	Math	EB	EB07	Female
1.09384	Math	EB	EB07	Female
0.667683	Math	EB	EB07	Female
0.608443	Math	EB	EB07	Female
0.636274	Math	EB	EB07	Female
0.388962	Math	EB	EB07	Female
1.74205	Math	EB	EB07	Female
0.58839	Math	EB	EB07	Female
0.664403	Math	EB	EB07	Female
1.59475	Math	EB	EB07	Female
0.764788	Math	EB	EB07	Female
0.654874	Math	EB	EB07	Female
0.950218	Math	EB	EB07	Female
0.409849	Math	EB	EB07	Female
1.13459	Math	EB	EB07	Female
0.447824	Math	EB	EB07	Female
0.334905	Math	EB	EB07	Female
0.278651	Math	EB	EB07	Female
1.51027	Math	EB	EB07	Female
1.04482	Math	EB	EB07	Female
0.850382	Math	EB	EB07	Female
1.14515	Math	EB	EB07	Female
0.518365	Math	EB	EB07	Female
0.792651	Math	EB	EB07	Female
0.88277	Math	EB	EB07	Female
0.49155	Math	EB	EB07	Female
1.44543	Math	EB	EB07	Female
0.399228	Math	EB	EB07	Female
0.400918	Math	EB	EB07	Female
0.606958	Math	EB	EB07	Female
0.608075	Math	EB	EB07	Female
0.859576	Math	EB	EB07	Female
1.35203	Math	EB	EB07	Female
0.47486	Math	EB	EB07	Female
0.355344	Math	EB	EB07	Female
0.747518	Math	EB	EB07	Female
0.603	Math	EB	EB07	Female
0.816832	Math	EB	EB07	Female
0.49008	Math	EB	EB07	Female
0.534971	Math	EB	EB07	Female
1.50098	Math	EB	EB07	Female
0.713173	Math	EB	EB07	Female
0.647699	Math	EB	EB07	Female
0.999953	Math	EB	EB07	Female
0.452939	Math	EB	EB07	Female
2.05973	Math	EB	EB07	Female
0.534908	Math	EB	EB07	Female
1.7581	Math	EB	EB07	Female
1.32953	Math	EB	EB07	Female
1.84616	Math	EB	EB07	Female
0.527555	Math	EB	EB07	Female
0.511572	Math	EB	EB07	Female
2.09197	Math	EB	EB07	Female
1.80007	Math	EB	EB07	Female
0.530798	Math	EB	EB07	Female
2.37705	Math	EB	EB07	Female
0.375055	Math	EB	EB14	Male
0.827107	Math	EB	EB14	Male
0.233765	Math	EB	EB14	Male
1.19994	Math	EB	EB14	Male
0.658805	Math	EB	EB14	Male
0.742574	Math	EB	EB14	Male
0.428165	Math	EB	EB14	Male
0.291766	Math	EB	EB14	Male
0.78807	Math	EB	EB14	Male
0.391205	Math	EB	EB14	Male
0.267954	Math	EB	EB14	Male
0.256057	Math	EB	EB14	Male
0.19947	Math	EB	EB14	Male
0.13678	Math	EB	EB14	Male
0.474901	Math	EB	EB14	Male
0.199245	Math	EB	EB14	Male
0.262665	Math	EB	EB14	Male
0.347694	Math	EB	EB14	Male
0.175777	Math	EB	EB14	Male
0.374028	Math	EB	EB14	Male
0.342155	Math	EB	EB14	Male
0.280983	Math	EB	EB14	Male
0.568143	Math	EB	EB14	Male
0.321029	Math	EB	EB14	Male
0.232288	Math	EB	EB14	Male
0.0408746	Math	EB	EB14	Male
0.155906	Math	EB	EB14	Male
0.304118	Math	EB	EB14	Male
0.681915	Math	EB	EB14	Male
0.740367	Math	EB	EB14	Male
0.586255	Math	EB	EB14	Male
0.828248	Math	EB	EB14	Male
0.2988	Math	EB	EB14	Male
0.0050445	Math	EB	EB14	Male
0.0899863	Math	EB	EB14	Male
0.196093	Math	EB	EB14	Male
0.153686	Math	EB	EB14	Male
0.141663	Math	EB	EB14	Male
0.389128	Math	EB	EB14	Male
0.37477	Math	EB	EB14	Male
0.243566	Math	EB	EB14	Male
0.64958	Math	EB	EB14	Male
0.0959679	Math	EB	EB14	Male
0.654404	Math	EB	EB14	Male
0.17734	Math	EB	EB14	Male
0.333647	Math	EB	EB14	Male
0.314197	Math	EB	EB14	Male
0.276372	Math	EB	EB14	Male
1.24912	Math	EB	EB14	Male
0.252748	Math	EB	EB14	Male
0.529966	Math	EB	EB14	Male
0.321684	Math	EB	EB14	Male
0.411622	Math	EB	EB14	Male
0.283636	Math	EB	EB14	Male
0.259434	Math	EB	EB14	Male
0.154172	Math	EB	EB14	Male
0.36724	Math	EB	EB14	Male
0.505555	Math	EB	EB14	Male
0.438826	Math	EB	EB14	Male
-0.0047823	Math	EB	EB14	Male
0.164527	Math	EB	EB14	Male
0.585983	Math	EB	EB14	Male
0.176961	Math	EB	EB14	Male
0.102329	Math	EB	EB14	Male
0.074587	Math	EB	EB14	Male
1.48984	Math	EB	EB10	Male
0.662838	Math	EB	EB10	Male
0.985887	Math	EB	EB10	Male
2.11303	Math	EB	EB10	Male
0.763703	Math	EB	EB10	Male
0.716288	Math	EB	EB10	Male
1.90304	Math	EB	EB10	Male
2.12661	Math	EB	EB10	Male
0.448723	Math	EB	EB10	Male
0.934751	Math	EB	EB10	Male
0.428543	Math	EB	EB10	Male
1.71227	Math	EB	EB10	Male
0.217057	Math	EB	EB10	Male
0.67299	Math	EB	EB10	Male
1.20167	Math	EB	EB10	Male
0.434367	Math	EB	EB10	Male
0.557243	Math	EB	EB10	Male
1.00831	Math	EB	EB10	Male
0.260551	Math	EB	EB10	Male
0.427658	Math	EB	EB10	Male
2.65198	Math	EB	EB10	Male
1.24944	Math	EB	EB10	Male
1.09964	Math	EB	EB10	Male
0.521718	Math	EB	EB10	Male
0.585174	Math	EB	EB10	Male
1.12195	Math	EB	EB10	Male
0.69464	Math	EB	EB10	Male
0.86655	Math	EB	EB10	Male
0.331192	Math	EB	EB10	Male
0.235448	Math	EB	EB10	Male
1.34199	Math	EB	EB10	Male
0.222664	Math	EB	EB10	Male
1.15405	Math	EB	EB10	Male
0.971141	Math	EB	EB10	Male
0.0757691	Math	EB	EB10	Male
0.42078	Math	EB	EB10	Male
1.13265	Math	EB	EB10	Male
0.694091	Math	EB	EB10	Male
1.32258	Math	EB	EB10	Male
0.617204	Math	EB	EB10	Male
0.192156	Math	EB	EB10	Male
1.42188	Math	EB	EB10	Male
0.704559	Math	EB	EB10	Male
0.992014	Math	EB	EB10	Male
2.22311	Math	EB	EB10	Male
1.26881	Math	EB	EB10	Male
0.743997	Math	EB	EB10	Male
1.18298	Math	EB	EB10	Male
0.412462	Math	EB	EB10	Male
1.06639	Math	EB	EB10	Male
0.386555	Math	EB	EB10	Male
0.90481	Math	EB	EB10	Male
0.527944	Math	EB	EB10	Male
0.348078	Math	EB	EB10	Male
0.899822	Math	EB	EB10	Male
0.286971	Math	EB	EB10	Male
0.502538	Math	EB	EB10	Male
1.0754	Math	EB	EB10	Male
0.350672	Math	EB	EB10	Male
0.957907	Math	EB	EB10	Male
0.18829	Math	EB	EB10	Male
0.740947	Math	EB	EB10	Male
1.43206	Math	EB	EB10	Male
0.394107	Math	EB	EB10	Male
1.65098	Math	EB	EB10	Male
0.651583	Math	EB	EB10	Male
1.51259	Math	EB	EB10	Male
1.14322	Math	EB	EB10	Male
0.398503	Math	EB	EB10	Male
0.885059	Math	EB	EB10	Male
0.532187	Math	EB	EB10	Male
0.798655	Math	EB	EB10	Male
0.929066	Math	EB	EB10	Male
0.325812	Math	EB	EB10	Male
1.81896	Math	EB	EB10	Male
0.748602	Math	EB	EB16	Female
0.820687	Math	EB	EB16	Female
1.01028	Math	EB	EB16	Female
1.03146	Math	EB	EB16	Female
0.8587	Math	EB	EB16	Female
0.584062	Math	EB	EB16	Female
0.610005	Math	EB	EB16	Female
0.931771	Math	EB	EB16	Female
0.773497	Math	EB	EB16	Female
0.841265	Math	EB	EB16	Female
1.15253	Math	EB	EB16	Female
1.6344	Math	EB	EB16	Female
0.77167	Math	EB	EB16	Female
0.758505	Math	EB	EB16	Female
0.856598	Math	EB	EB16	Female
0.714163	Math	EB	EB16	Female
0.991139	Math	EB	EB16	Female
1.55501	Math	EB	EB16	Female
1.43294	Math	EB	EB16	Female
0.950878	Math	EB	EB16	Female
1.50491	Math	EB	EB16	Female
0.734205	Math	EB	EB16	Female
2.07811	Math	EB	EB16	Female
1.18904	Math	EB	EB16	Female
1.4988	Math	EB	EB16	Female
1.46108	Math	EB	EB16	Female
1.51107	Math	EB	EB16	Female
0.73922	Math	EB	EB16	Female
1.38315	Math	EB	EB16	Female
2.27411	Math	EB	EB16	Female
1.99266	Math	EB	EB16	Female
1.4059	Math	EB	EB16	Female
1.38511	Math	EB	EB16	Female
1.49478	Math	EB	EB16	Female
0.920203	Math	EB	EB16	Female
0.757857	Math	EB	EB16	Female
1.44972	Math	EB	EB16	Female
0.923935	Math	EB	EB16	Female
0.702278	Math	EB	EB16	Female
0.650319	Math	EB	EB16	Female
0.938922	Math	EB	EB16	Female
0.847822	Math	EB	EB16	Female
0.487273	Math	EB	EB16	Female
0.820941	Math	EB	EB16	Female
0.716327	Math	EB	EB16	Female
0.622991	Math	EB	EB16	Female
0.856456	Math	EB	EB16	Female
1.37697	Math	EB	EB16	Female
1.58262	Math	EB	EB16	Female
0.91014	Math	EB	EB16	Female
0.842457	Math	EB	EB16	Female
0.428932	Math	EB	EB16	Female
1.20445	Math	EB	EB16	Female
1.08364	Math	EB	EB16	Female
1.52845	Math	EB	EB16	Female
0.672104	Math	EB	EB16	Female
1.14794	Math	EB	EB16	Female
0.589885	Math	EB	EB16	Female
1.34362	Math	EB	EB16	Female
2.18734	Math	EB	EB16	Female
1.71365	Math	EB	EB16	Female
0.751811	Math	EB	EB16	Female
0.55905	Math	EB	EB16	Female
0.729418	Math	EB	EB16	Female
1.83164	Math	EB	EB16	Female
0.979156	Math	EB	EB16	Female
0.871282	Math	EB	EB16	Female
0.713086	Math	EB	EB16	Female
0.967142	Math	EB	EB05	Female
1.7633	Math	EB	EB05	Female
2.93342	Math	EB	EB05	Female
0.927137	Math	EB	EB05	Female
1.82298	Math	EB	EB05	Female
2.5095	Math	EB	EB05	Female
2.65486	Math	EB	EB05	Female
1.51514	Math	EB	EB05	Female
2.14803	Math	EB	EB05	Female
1.0447	Math	EB	EB05	Female
2.86083	Math	EB	EB05	Female
1.46817	Math	EB	EB05	Female
0.622593	Math	EB	EB05	Female
1.75515	Math	EB	EB05	Female
0.820819	Math	EB	EB05	Female
0.620853	Math	EB	EB05	Female
2.71438	Math	EB	EB05	Female
0.512248	Math	EB	EB05	Female
0.561802	Math	EB	EB05	Female
1.38782	Math	EB	EB05	Female
0.6239	Math	EB	EB05	Female
0.598034	Math	EB	EB05	Female
0.685996	Math	EB	EB05	Female
1.69178	Math	EB	EB05	Female
1.82582	Math	EB	EB05	Female
2.01071	Math	EB	EB05	Female
0.966058	Math	EB	EB05	Female
0.852716	Math	EB	EB05	Female
0.594896	Math	EB	EB05	Female
2.01168	Math	EB	EB05	Female
1.46765	Math	EB	EB05	Female
3.222	Math	EB	EB05	Female
1.10963	Math	EB	EB05	Female
2.02282	Math	EB	EB05	Female
0.716794	Math	EB	EB05	Female
2.0081	Math	EB	EB05	Female
0.45408	Math	EB	EB05	Female
0.63315	Math	EB	EB05	Female
0.811242	Math	EB	EB05	Female
1.7565	Math	EB	EB05	Female
1.3465	Math	EB	EB05	Female
0.40733	Math	EB	EB05	Female
1.06612	Math	EB	EB05	Female
0.863251	Math	EB	EB05	Female
1.10181	Math	EB	EB05	Female
1.67812	Math	EB	EB05	Female
0.159361	Math	EB	EB05	Female
0.509959	Math	EB	EB05	Female
1.78389	Math	EB	EB05	Female
0.743917	Math	EB	EB05	Female
1.54622	Math	EB	EB05	Female
1.78567	Math	EB	EB05	Female
1.28389	Math	EB	EB05	Female
0.59819	Math	EB	EB05	Female
0.375555	Math	EB	EB05	Female
0.720978	Math	EB	EB05	Female
0.497765	Math	EB	EB05	Female
1.11313	Math	EB	EB05	Female
0.451939	Math	EB	EB05	Female
1.39766	Math	EB	EB05	Female
1.00583	Math	EB	EB05	Female
1.19949	Math	EB	EB05	Female
0.725892	Math	EB	EB05	Female
2.66515	Math	EB	EB05	Female
0.471648	Math	EB	EB05	Female
2.01255	Math	EB	EB05	Female
0.648733	Math	EB	EB02	Male
1.22122	Math	EB	EB02	Male
2.40015	Math	EB	EB02	Male
2.64716	Math	EB	EB02	Male
0.350939	Math	EB	EB02	Male
1.18002	Math	EB	EB02	Male
1.8948	Math	EB	EB02	Male
1.26025	Math	EB	EB02	Male
0.937991	Math	EB	EB02	Male
0.340473	Math	EB	EB02	Male
1.55479	Math	EB	EB02	Male
0.587035	Math	EB	EB02	Male
0.742722	Math	EB	EB02	Male
1.08292	Math	EB	EB02	Male
1.26215	Math	EB	EB02	Male
1.13777	Math	EB	EB02	Male
1.24836	Math	EB	EB02	Male
0.893759	Math	EB	EB02	Male
1.24577	Math	EB	EB02	Male
1.09062	Math	EB	EB02	Male
1.53026	Math	EB	EB02	Male
1.39779	Math	EB	EB02	Male
1.1598	Math	EB	EB02	Male
2.12497	Math	EB	EB02	Male
0.407613	Math	EB	EB02	Male
0.578294	Math	EB	EB02	Male
0.505214	Math	EB	EB02	Male
0.677917	Math	EB	EB02	Male
0.626834	Math	EB	EB02	Male
0.833205	Math	EB	EB02	Male
1.84571	Math	EB	EB02	Male
0.585539	Math	EB	EB02	Male
1.13971	Math	EB	EB02	Male
1.18457	Math	EB	EB02	Male
0.725186	Math	EB	EB02	Male
0.69707	Math	EB	EB02	Male
0.634973	Math	EB	EB02	Male
0.274791	Math	EB	EB02	Male
2.32723	Math	EB	EB02	Male
0.790162	Math	EB	EB02	Male
1.41654	Math	EB	EB02	Male
1.96582	Math	EB	EB02	Male
1.03856	Math	EB	EB02	Male
1.24196	Math	EB	EB02	Male
2.20965	Math	EB	EB02	Male
0.606264	Math	EB	EB02	Male
0.499139	Math	EB	EB02	Male
0.523186	Math	EB	EB02	Male
0.317502	Math	EB	EB02	Male
1.83519	Math	EB	EB02	Male
0.934029	Math	EB	EB02	Male
0.575568	Math	EB	EB02	Male
1.77938	Math	EB	EB02	Male
0.279264	Math	EB	EB02	Male
1.09686	Math	EB	EB02	Male
1.24229	Math	EB	EB02	Male
1.29581	Math	EB	EB02	Male
1.11863	Math	EB	EB02	Male
1.84441	Math	EB	EB02	Male
1.03632	Math	EB	EB02	Male
0.636492	Math	EB	EB02	Male
1.45065	Math	EB	EB02	Male
0.365939	Math	EB	EB02	Male
1.3186	Math	EB	EB02	Male
0.982326	Math	EB	EB02	Male
0.500954	Math	EB	EB02	Male
0.915279	Math	EB	EB18	Female
1.20205	Math	EB	EB18	Female
1.68247	Math	EB	EB18	Female
1.33141	Math	EB	EB18	Female
1.70176	Math	EB	EB18	Female
1.15478	Math	EB	EB18	Female
1.174	Math	EB	EB18	Female
1.35913	Math	EB	EB18	Female
1.31048	Math	EB	EB18	Female
1.3264	Math	EB	EB18	Female
1.16514	Math	EB	EB18	Female
1.61761	Math	EB	EB18	Female
0.849585	Math	EB	EB18	Female
1.49959	Math	EB	EB18	Female
0.937992	Math	EB	EB18	Female
1.35403	Math	EB	EB18	Female
1.18133	Math	EB	EB18	Female
0.789429	Math	EB	EB18	Female
1.21677	Math	EB	EB18	Female
0.960505	Math	EB	EB18	Female
1.48907	Math	EB	EB18	Female
1.32889	Math	EB	EB18	Female
0.957061	Math	EB	EB18	Female
0.998886	Math	EB	EB18	Female
1.54023	Math	EB	EB18	Female
0.869448	Math	EB	EB18	Female
1.29049	Math	EB	EB18	Female
1.23678	Math	EB	EB18	Female
1.6068	Math	EB	EB18	Female
1.53783	Math	EB	EB18	Female
0.938073	Math	EB	EB18	Female
1.53289	Math	EB	EB18	Female
1.4613	Math	EB	EB18	Female
1.38655	Math	EB	EB18	Female
0.950593	Math	EB	EB18	Female
2.42753	Math	EB	EB18	Female
1.48145	Math	EB	EB18	Female
1.12247	Math	EB	EB18	Female
0.784746	Math	EB	EB18	Female
0.991775	Math	EB	EB18	Female
0.668466	Math	EB	EB18	Female
0.50792	Math	EB	EB18	Female
1.35714	Math	EB	EB18	Female
0.831237	Math	EB	EB18	Female
1.17365	Math	EB	EB18	Female
0.597354	Math	EB	EB18	Female
1.68971	Math	EB	EB18	Female
0.962658	Math	EB	EB18	Female
0.796821	Math	EB	EB18	Female
0.713824	Math	EB	EB18	Female
1.60806	Math	EB	EB18	Female
0.873316	Math	EB	EB18	Female
0.975308	Math	EB	EB18	Female
1.39759	Math	EB	EB18	Female
1.58582	Math	EB	EB18	Female
1.406	Math	EB	EB18	Female
1.19078	Math	EB	EB18	Female
1.0569	Math	EB	EB18	Female
1.5995	Math	EB	EB18	Female
0.633431	Math	EB	EB18	Female
0.704508	Math	EB	EB18	Female
1.32263	Math	EB	EB18	Female
0.654394	Math	EB	EB18	Female
1.45716	Math	EB	EB18	Female
1.41602	Math	EB	EB18	Female
1.4459	Math	EB	EB18	Female
0.866368	Math	EB	EB18	Female
0.944518	Math	EB	EB18	Female
1.64318	Math	EB	EB18	Female
0.71243	Math	EB	EB18	Female
1.38836	Math	EB	EB18	Female
0.775787	Math	EB	EB18	Female
0.664153	Math	EB	EB18	Female
1.00092	Math	EB	EB18	Female
0.613978	Math	EB	EB11	Female
0.773249	Math	EB	EB11	Female
0.320155	Math	EB	EB11	Female
0.284802	Math	EB	EB11	Female
0.736558	Math	EB	EB11	Female
0.500738	Math	EB	EB11	Female
0.302071	Math	EB	EB11	Female
0.684609	Math	EB	EB11	Female
0.348087	Math	EB	EB11	Female
0.242458	Math	EB	EB11	Female
0.450458	Math	EB	EB11	Female
0.325517	Math	EB	EB11	Female
0.574501	Math	EB	EB11	Female
0.481962	Math	EB	EB11	Female
0.371946	Math	EB	EB11	Female
0.539075	Math	EB	EB11	Female
0.554381	Math	EB	EB11	Female
1.85096	Math	EB	EB11	Female
0.322714	Math	EB	EB11	Female
0.509878	Math	EB	EB11	Female
1.24797	Math	EB	EB11	Female
0.729405	Math	EB	EB11	Female
1.54941	Math	EB	EB11	Female
0.0948842	Math	EB	EB11	Female
1.27028	Math	EB	EB11	Female
0.443011	Math	EB	EB11	Female
0.548591	Math	EB	EB11	Female
0.764276	Math	EB	EB11	Female
0.372932	Math	EB	EB11	Female
0.919798	Math	EB	EB11	Female
1.00457	Math	EB	EB11	Female
0.722141	Math	EB	EB11	Female
0.791632	Math	EB	EB11	Female
0.998012	Math	EB	EB11	Female
1.45809	Math	EB	EB11	Female
0.418191	Math	EB	EB11	Female
0.320044	Math	EB	EB11	Female
0.455814	Math	EB	EB11	Female
0.423002	Math	EB	EB11	Female
1.75195	Math	EB	EB11	Female
0.323339	Math	EB	EB11	Female
0.305044	Math	EB	EB11	Female
0.780863	Math	EB	EB11	Female
0.787399	Math	EB	EB11	Female
0.367071	Math	EB	EB11	Female
0.215087	Math	EB	EB11	Female
0.412036	Math	EB	EB11	Female
0.554054	Math	EB	EB11	Female
0.785106	Math	EB	EB11	Female
0.181793	Math	EB	EB11	Female
1.14379	Math	EB	EB11	Female
0.521699	Math	EB	EB11	Female
0.221118	Math	EB	EB11	Female
0.849141	Math	EB	EB11	Female
0.316172	Math	EB	EB11	Female
0.377877	Math	EB	EB11	Female
0.161038	Math	EB	EB11	Female
0.942207	Math	EB	EB11	Female
1.2316	Math	EB	EB11	Female
0.547024	Math	EB	EB11	Female
0.509549	Math	EB	EB11	Female
0.200027	Math	EB	EB11	Female
2.08681	Math	EB	EB11	Female
0.327173	Math	EB	EB11	Female
1.02298	Math	EB	EB11	Female
0.368046	Math	EB	EB11	Female
0.759778	Math	EB	EB11	Female
0.427134	Math	EB	EB11	Female
0.295129	Math	EB	EB11	Female
0.948774	Math	EB	EB11	Female
0.92922	Math	EB	EB15	Female
2.14138	Math	EB	EB15	Female
0.339637	Math	EB	EB15	Female
0.49126	Math	EB	EB15	Female
1.84503	Math	EB	EB15	Female
0.479358	Math	EB	EB15	Female
2.24916	Math	EB	EB15	Female
0.843371	Math	EB	EB15	Female
2.81079	Math	EB	EB15	Female
0.652902	Math	EB	EB15	Female
2.32407	Math	EB	EB15	Female
0.561663	Math	EB	EB15	Female
2.07696	Math	EB	EB15	Female
0.347354	Math	EB	EB15	Female
0.598702	Math	EB	EB15	Female
0.84736	Math	EB	EB15	Female
0.952563	Math	EB	EB15	Female
0.718204	Math	EB	EB15	Female
0.297372	Math	EB	EB15	Female
0.480224	Math	EB	EB15	Female
2.34338	Math	EB	EB15	Female
0.481267	Math	EB	EB15	Female
0.794273	Math	EB	EB15	Female
1.48727	Math	EB	EB15	Female
0.80554	Math	EB	EB15	Female
0.379611	Math	EB	EB15	Female
1.41325	Math	EB	EB15	Female
2.42905	Math	EB	EB15	Female
1.91344	Math	EB	EB15	Female
1.69055	Math	EB	EB15	Female
0.466178	Math	EB	EB15	Female
0.423123	Math	EB	EB15	Female
2.41279	Math	EB	EB15	Female
2.24437	Math	EB	EB15	Female
1.64012	Math	EB	EB15	Female
2.5455	Math	EB	EB15	Female
2.56105	Math	EB	EB15	Female
0.546122	Math	EB	EB15	Female
0.785586	Math	EB	EB15	Female
1.87492	Math	EB	EB15	Female
0.737346	Math	EB	EB15	Female
1.29749	Math	EB	EB15	Female
0.821551	Math	EB	EB15	Female
0.871613	Math	EB	EB15	Female
1.86126	Math	EB	EB15	Female
0.586152	Math	EB	EB15	Female
1.5039	Math	EB	EB15	Female
2.60773	Math	EB	EB15	Female
0.580023	Math	EB	EB15	Female
1.05635	Math	EB	EB15	Female
1.54846	Math	EB	EB15	Female
1.27845	Math	EB	EB15	Female
0.508031	Math	EB	EB15	Female
0.445944	Math	EB	EB15	Female
1.77668	Math	EB	EB15	Female
0.562821	Math	EB	EB15	Female
0.576719	Math	EB	EB15	Female
2.09504	Math	EB	EB15	Female
0.360043	Math	EB	EB15	Female
1.66705	Math	EB	EB15	Female
0.900016	Math	EB	EB15	Female
0.974321	Math	EB	EB15	Female
1.36911	Math	EB	EB15	Female
1.81837	Math	EB	EB15	Female
0.803335	Math	EB	EB15	Female
0.608854	Math	EB	EB15	Female
0.426064	Math	EB	EB15	Female
0.932512	Math	EB	EB15	Female
2.43092	Math	EB	EB15	Female
3.10266	Math	EB	EB15	Female
1.34469	Math	EB	EB15	Female
0.772923	Math	EB	EB15	Female
1.88921	Math	EB	EB15	Female
1.32702	Math	EB	EB15	Female
3.12384	Math	EB	EB15	Female
0.635444	Math	EB	EB15	Female
0.468678	Math	EB	EB15	Female
0.963698	Math	EB	EB15	Female
0.764748	Math	EB	EB08	Male
2.74538	Math	EB	EB08	Male
1.72742	Math	EB	EB08	Male
1.69181	Math	EB	EB08	Male
1.12038	Math	EB	EB08	Male
1.29912	Math	EB	EB08	Male
0.828991	Math	EB	EB08	Male
1.46194	Math	EB	EB08	Male
1.65919	Math	EB	EB08	Male
1.19419	Math	EB	EB08	Male
1.02284	Math	EB	EB08	Male
0.889302	Math	EB	EB08	Male
1.36941	Math	EB	EB08	Male
0.630362	Math	EB	EB08	Male
1.49315	Math	EB	EB08	Male
0.937383	Math	EB	EB08	Male
0.978031	Math	EB	EB08	Male
0.781171	Math	EB	EB08	Male
1.01233	Math	EB	EB08	Male
1.3263	Math	EB	EB08	Male
0.872598	Math	EB	EB08	Male
0.698977	Math	EB	EB08	Male
1.57544	Math	EB	EB08	Male
1.53726	Math	EB	EB08	Male
1.46077	Math	EB	EB08	Male
0.898767	Math	EB	EB08	Male
0.772153	Math	EB	EB08	Male
1.51384	Math	EB	EB08	Male
1.28889	Math	EB	EB08	Male
2.657	Math	EB	EB08	Male
1.04036	Math	EB	EB08	Male
0.707272	Math	EB	EB08	Male
1.93157	Math	EB	EB08	Male
0.54512	Math	EB	EB08	Male
0.481385	Math	EB	EB08	Male
1.39734	Math	EB	EB08	Male
0.700999	Math	EB	EB08	Male
1.03515	Math	EB	EB08	Male
0.449117	Math	EB	EB08	Male
0.939415	Math	EB	EB08	Male
0.640216	Math	EB	EB08	Male
1.43622	Math	EB	EB08	Male
0.819014	Math	EB	EB08	Male
1.40883	Math	EB	EB08	Male
0.709148	Math	EB	EB08	Male
0.860971	Math	EB	EB08	Male
0.482694	Math	EB	EB08	Male
1.06523	Math	EB	EB08	Male
1.12394	Math	EB	EB08	Male
1.06956	Math	EB	EB08	Male
0.530804	Math	EB	EB08	Male
0.770689	Math	EB	EB08	Male
1.10075	Math	EB	EB08	Male
0.605889	Math	EB	EB08	Male
0.837849	Math	EB	EB08	Male
1.62965	Math	EB	EB08	Male
0.719375	Math	EB	EB08	Male
0.425133	Math	EB	EB08	Male
0.788474	Math	EB	EB08	Male
1.02338	Math	EB	EB08	Male
0.800569	Math	EB	EB08	Male
0.757831	Math	EB	EB08	Male
1.06689	Math	EB	EB08	Male
0.914993	Math	EB	EB08	Male
0.919821	Math	EB	EB08	Male
0.600318	Math	EB	EB08	Male
2.05047	Math	EB	EB08	Male
0.661218	Math	EB	EB08	Male
0.776276	Math	EB	EB08	Male
0.824146	Math	EB	EB08	Male
0.605644	Math	EB	EB08	Male
1.05697	Math	EB	EB08	Male
2.48404	Math	EB	EB09	Female
1.471	Math	EB	EB09	Female
2.61916	Math	EB	EB09	Female
1.17102	Math	EB	EB09	Female
2.34433	Math	EB	EB09	Female
0.680523	Math	EB	EB09	Female
2.09066	Math	EB	EB09	Female
3.01883	Math	EB	EB09	Female
1.32621	Math	EB	EB09	Female
0.520111	Math	EB	EB09	Female
1.00024	Math	EB	EB09	Female
1.21237	Math	EB	EB09	Female
1.10567	Math	EB	EB09	Female
0.453786	Math	EB	EB09	Female
0.732959	Math	EB	EB09	Female
0.419098	Math	EB	EB09	Female
0.566001	Math	EB	EB09	Female
0.251317	Math	EB	EB09	Female
1.4454	Math	EB	EB09	Female
0.398824	Math	EB	EB09	Female
1.11554	Math	EB	EB09	Female
1.16682	Math	EB	EB09	Female
0.821901	Math	EB	EB09	Female
1.49323	Math	EB	EB09	Female
1.52912	Math	EB	EB09	Female
1.3194	Math	EB	EB09	Female
2.27644	Math	EB	EB09	Female
1.25071	Math	EB	EB09	Female
1.05153	Math	EB	EB09	Female
1.77761	Math	EB	EB09	Female
0.553117	Math	EB	EB09	Female
1.28722	Math	EB	EB09	Female
2.92044	Math	EB	EB09	Female
1.44554	Math	EB	EB09	Female
1.36467	Math	EB	EB09	Female
1.24486	Math	EB	EB09	Female
2.15471	Math	EB	EB09	Female
0.814959	Math	EB	EB09	Female
2.13904	Math	EB	EB09	Female
0.537122	Math	EB	EB09	Female
0.0227953	Math	EB	EB09	Female
0.874182	Math	EB	EB09	Female
0.476709	Math	EB	EB09	Female
2.00651	Math	EB	EB09	Female
1.80375	Math	EB	EB09	Female
0.407178	Math	EB	EB09	Female
0.799847	Math	EB	EB09	Female
1.20827	Math	EB	EB09	Female
0.723546	Math	EB	EB09	Female
2.6596	Math	EB	EB09	Female
0.345598	Math	EB	EB09	Female
0.323835	Math	EB	EB09	Female
0.697837	Math	EB	EB09	Female
1.14123	Math	EB	EB09	Female
0.605227	Math	EB	EB09	Female
2.07649	Math	EB	EB09	Female
0.575717	Math	EB	EB09	Female
2.2516	Math	EB	EB09	Female
1.17863	Math	EB	EB09	Female
0.710833	Math	EB	EB09	Female
2.91636	Math	EB	EB09	Female
2.40832	Math	EB	EB09	Female
1.12445	Math	EB	EB09	Female
0.638073	Math	EB	EB09	Female
1.25563	Math	EB	EB09	Female
0.525657	Math	EB	EB09	Female
1.21198	Math	EB	EB09	Female
2.14083	Math	EB	EB09	Female
2.17114	Math	EB	EB09	Female
1.3622	Math	EB	EB09	Female
0.396308	Math	EB	EB09	Female
0.760574	Math	EB	EB09	Female
0.679462	Math	EB	EB06	Female
0.22917	Math	EB	EB06	Female
0.369341	Math	EB	EB06	Female
0.446822	Math	EB	EB06	Female
0.581014	Math	EB	EB06	Female
0.494488	Math	EB	EB06	Female
0.405745	Math	EB	EB06	Female
0.551352	Math	EB	EB06	Female
0.45037	Math	EB	EB06	Female
0.641756	Math	EB	EB06	Female
0.707911	Math	EB	EB06	Female
0.373505	Math	EB	EB06	Female
0.630185	Math	EB	EB06	Female
0.782263	Math	EB	EB06	Female
0.356436	Math	EB	EB06	Female
0.477744	Math	EB	EB06	Female
0.344576	Math	EB	EB06	Female
0.855364	Math	EB	EB06	Female
0.475386	Math	EB	EB06	Female
0.509715	Math	EB	EB06	Female
0.387305	Math	EB	EB06	Female
0.293699	Math	EB	EB06	Female
0.606952	Math	EB	EB06	Female
0.419757	Math	EB	EB06	Female
0.313748	Math	EB	EB06	Female
0.306875	Math	EB	EB06	Female
0.404786	Math	EB	EB06	Female
0.309947	Math	EB	EB06	Female
0.345866	Math	EB	EB06	Female
0.735689	Math	EB	EB06	Female
0.353135	Math	EB	EB06	Female
0.289026	Math	EB	EB06	Female
0.30871	Math	EB	EB06	Female
0.817708	Math	EB	EB06	Female
0.381394	Math	EB	EB06	Female
0.399905	Math	EB	EB06	Female
0.381148	Math	EB	EB06	Female
0.532461	Math	EB	EB06	Female
0.899405	Math	EB	EB06	Female
0.291901	Math	EB	EB06	Female
0.52979	Math	EB	EB06	Female
0.31867	Math	EB	EB06	Female
0.5121	Math	EB	EB06	Female
0.293509	Math	EB	EB06	Female
0.482829	Math	EB	EB06	Female
0.429494	Math	EB	EB06	Female
0.386053	Math	EB	EB06	Female
0.446136	Math	EB	EB06	Female
0.530452	Math	EB	EB06	Female
0.399842	Math	EB	EB06	Female
0.417194	Math	EB	EB06	Female
0.326159	Math	EB	EB06	Female
0.472481	Math	EB	EB06	Female
0.319752	Math	EB	EB06	Female
0.482997	Math	EB	EB06	Female
0.541911	Math	EB	EB06	Female
0.261849	Math	EB	EB06	Female
0.538792	Math	EB	EB06	Female
0.471821	Math	EB	EB06	Female
0.380301	Math	EB	EB06	Female
1.02812	Math	EB	EB06	Female
0.569644	Math	EB	EB06	Female
0.492044	Math	EB	EB06	Female
0.737269	Math	EB	EB06	Female
0.3569	Math	EB	EB06	Female
0.346583	Math	EB	EB06	Female
0.387393	Math	EB	EB06	Female
0.474011	Math	EB	EB06	Female
0.841441	Math	EB	EB06	Female
0.475824	Math	EB	EB06	Female
0.656485	Math	EB	EB06	Female
0.707979	Math	EB	EB06	Female
0.5782	Math	EB	EB06	Female
0.370931	Math	EB	EB06	Female
0.389444	Math	EB	EB06	Female
0.557505	Math	EB	EB06	Female
0.393226	Math	EB	EB06	Female
0.645512	Math	EB	EB06	Female
0.906661	Math	EB	EB13	Male
1.72799	Math	EB	EB13	Male
0.634514	Math	EB	EB13	Male
1.28341	Math	EB	EB13	Male
1.03355	Math	EB	EB13	Male
0.517723	Math	EB	EB13	Male
0.680071	Math	EB	EB13	Male
1.57879	Math	EB	EB13	Male
2.2321	Math	EB	EB13	Male
0.538782	Math	EB	EB13	Male
0.696096	Math	EB	EB13	Male
1.81558	Math	EB	EB13	Male
1.26863	Math	EB	EB13	Male
0.436517	Math	EB	EB13	Male
0.717071	Math	EB	EB13	Male
1.15827	Math	EB	EB13	Male
1.24539	Math	EB	EB13	Male
0.61466	Math	EB	EB13	Male
1.47743	Math	EB	EB13	Male
0.695308	Math	EB	EB13	Male
2.21987	Math	EB	EB13	Male
2.08445	Math	EB	EB13	Male
1.11309	Math	EB	EB13	Male
1.02532	Math	EB	EB13	Male
0.338988	Math	EB	EB13	Male
2.36466	Math	EB	EB13	Male
0.447987	Math	EB	EB13	Male
0.863828	Math	EB	EB13	Male
0.361357	Math	EB	EB13	Male
0.280206	Math	EB	EB13	Male
1.96656	Math	EB	EB13	Male
0.634036	Math	EB	EB13	Male
1.67687	Math	EB	EB13	Male
1.20884	Math	EB	EB13	Male
0.53296	Math	EB	EB13	Male
0.946155	Math	EB	EB13	Male
0.938464	Math	EB	EB13	Male
0.439244	Math	EB	EB13	Male
0.546328	Math	EB	EB13	Male
0.501917	Math	EB	EB13	Male
1.5229	Math	EB	EB13	Male
1.58642	Math	EB	EB13	Male
1.07235	Math	EB	EB13	Male
1.18075	Math	EB	EB13	Male
1.77429	Math	EB	EB13	Male
0.585913	Math	EB	EB13	Male
0.947017	Math	EB	EB13	Male
1.38321	Math	EB	EB13	Male
0.954748	Math	EB	EB13	Male
1.39376	Math	EB	EB13	Male
1.70281	Math	EB	EB13	Male
1.7128	Math	EB	EB13	Male
0.788192	Math	EB	EB13	Male
0.125949	Math	EB	EB13	Male
0.354842	Math	EB	EB13	Male
0.800772	Math	EB	EB13	Male
0.636559	Math	EB	EB13	Male
1.08088	Math	EB	EB13	Male
0.900505	Math	EB	EB13	Male
0.590561	Math	EB	EB13	Male
0.638438	Math	EB	EB13	Male
0.860886	Math	EB	EB13	Male
0.426607	Math	EB	EB13	Male
0.646806	Math	EB	EB13	Male
0.771276	Math	EB	EB13	Male
1.827	Math	EB	EB13	Male
0.385877	Math	EB	EB13	Male
0.557065	Math	EB	EB13	Male
1.4592	Math	EB	EB13	Male
1.21357	Math	EB	EB13	Male
1.28193	Math	EB	EB13	Male
1.96582	Math	EB	EB13	Male
2.30192	Math	EB	EB13	Male
0.424902	Math	EB	EB13	Male
0.833377	Math	EB	EB04	Female
0.802328	Math	EB	EB04	Female
1.25949	Math	EB	EB04	Female
2.04572	Math	EB	EB04	Female
1.24114	Math	EB	EB04	Female
1.04776	Math	EB	EB04	Female
2.07976	Math	EB	EB04	Female
2.05834	Math	EB	EB04	Female
0.618355	Math	EB	EB04	Female
0.612733	Math	EB	EB04	Female
1.97673	Math	EB	EB04	Female
0.619641	Math	EB	EB04	Female
0.723381	Math	EB	EB04	Female
0.773964	Math	EB	EB04	Female
1.80511	Math	EB	EB04	Female
0.678799	Math	EB	EB04	Female
0.474148	Math	EB	EB04	Female
0.453009	Math	EB	EB04	Female
1.99094	Math	EB	EB04	Female
1.90963	Math	EB	EB04	Female
0.833769	Math	EB	EB04	Female
2.21008	Math	EB	EB04	Female
0.522902	Math	EB	EB04	Female
0.734682	Math	EB	EB04	Female
1.67111	Math	EB	EB04	Female
2.24864	Math	EB	EB04	Female
1.63819	Math	EB	EB04	Female
1.04678	Math	EB	EB04	Female
0.771967	Math	EB	EB04	Female
0.781786	Math	EB	EB04	Female
0.52326	Math	EB	EB04	Female
2.35269	Math	EB	EB04	Female
1.49055	Math	EB	EB04	Female
1.44493	Math	EB	EB04	Female
2.85904	Math	EB	EB04	Female
0.667535	Math	EB	EB04	Female
1.27757	Math	EB	EB04	Female
0.703823	Math	EB	EB04	Female
0.668515	Math	EB	EB04	Female
0.363547	Math	EB	EB04	Female
0.571828	Math	EB	EB04	Female
0.777122	Math	EB	EB04	Female
1.16346	Math	EB	EB04	Female
0.669032	Math	EB	EB04	Female
0.974531	Math	EB	EB04	Female
0.725044	Math	EB	EB04	Female
1.60646	Math	EB	EB04	Female
0.738342	Math	EB	EB04	Female
0.831276	Math	EB	EB04	Female
2.32706	Math	EB	EB04	Female
0.769878	Math	EB	EB04	Female
0.800838	Math	EB	EB04	Female
1.25048	Math	EB	EB04	Female
2.93262	Math	EB	EB04	Female
0.792756	Math	EB	EB04	Female
2.26338	Math	EB	EB04	Female
0.791032	Math	EB	EB04	Female
0.593513	Math	EB	EB04	Female
1.68508	Math	EB	EB04	Female
0.659306	Math	EB	EB04	Female
0.755842	Math	EB	EB04	Female
0.477393	Math	EB	EB04	Female
2.50495	Math	EB	EB04	Female
0.220315	Math	EB	EB04	Female
0.911007	Math	EB	EB04	Female
1.55516	Math	EB	EB04	Female
1.03938	Math	EB	EB04	Female
1.97844	Math	EB	EB04	Female
0.36743	Math	EB	EB04	Female
0.607473	Math	EB	EB04	Female
0.916293	Math	EB	EB04	Female
0.896527	Math	EB	EB04	Female
1.42967	Math	EB	EB04	Female
0.946224	Math	EB	EB12	Female
2.04253	Math	EB	EB12	Female
2.33685	Math	EB	EB12	Female
2.64025	Math	EB	EB12	Female
0.663523	Math	EB	EB12	Female
2.33655	Math	EB	EB12	Female
0.866084	Math	EB	EB12	Female
2.66135	Math	EB	EB12	Female
2.2762	Math	EB	EB12	Female
2.58971	Math	EB	EB12	Female
1.7218	Math	EB	EB12	Female
2.19563	Math	EB	EB12	Female
1.95625	Math	EB	EB12	Female
0.779366	Math	EB	EB12	Female
2.57349	Math	EB	EB12	Female
2.95803	Math	EB	EB12	Female
2.38277	Math	EB	EB12	Female
1.41559	Math	EB	EB12	Female
2.17949	Math	EB	EB12	Female
1.71078	Math	EB	EB12	Female
1.07605	Math	EB	EB12	Female
0.926933	Math	EB	EB12	Female
3.13242	Math	EB	EB12	Female
1.68741	Math	EB	EB12	Female
1.52446	Math	EB	EB12	Female
1.55183	Math	EB	EB12	Female
2.03553	Math	EB	EB12	Female
0.514009	Math	EB	EB12	Female
3.38883	Math	EB	EB12	Female
0.810281	Math	EB	EB12	Female
0.605912	Math	EB	EB12	Female
1.83756	Math	EB	EB12	Female
1.0774	Math	EB	EB12	Female
1.50557	Math	EB	EB12	Female
3.35758	Math	EB	EB12	Female
1.85936	Math	EB	EB12	Female
2.29638	Math	EB	EB12	Female
0.618006	Math	EB	EB12	Female
2.2092	Math	EB	EB12	Female
2.95079	Math	EB	EB12	Female
1.58467	Math	EB	EB12	Female
1.81034	Math	EB	EB12	Female
1.18417	Math	EB	EB12	Female
0.775033	Math	EB	EB12	Female
0.79987	Math	EB	EB12	Female
2.49341	Math	EB	EB12	Female
1.83126	Math	EB	EB12	Female
2.24516	Math	EB	EB12	Female
1.84895	Math	EB	EB12	Female
1.45044	Math	EB	EB12	Female
1.32454	Math	EB	EB12	Female
1.61931	Math	EB	EB12	Female
0.558536	Math	EB	EB12	Female
2.93159	Math	EB	EB12	Female
1.0626	Math	EB	EB12	Female
1.88888	Math	EB	EB12	Female
3.37556	Math	EB	EB12	Female
0.509146	Math	EB	EB17	Male
0.724018	Math	EB	EB17	Male
0.586468	Math	EB	EB17	Male
0.864495	Math	EB	EB17	Male
0.900519	Math	EB	EB17	Male
0.430668	Math	EB	EB17	Male
0.696726	Math	EB	EB17	Male
0.364037	Math	EB	EB17	Male
0.802885	Math	EB	EB17	Male
0.389305	Math	EB	EB17	Male
0.693287	Math	EB	EB17	Male
0.568479	Math	EB	EB17	Male
0.707425	Math	EB	EB17	Male
0.732677	Math	EB	EB17	Male
0.539849	Math	EB	EB17	Male
0.396087	Math	EB	EB17	Male
0.452163	Math	EB	EB17	Male
0.219361	Math	EB	EB17	Male
0.407535	Math	EB	EB17	Male
0.515742	Math	EB	EB17	Male
0.0244356	Math	EB	EB17	Male
0.717081	Math	EB	EB17	Male
0.663883	Math	EB	EB17	Male
0.584296	Math	EB	EB17	Male
0.439411	Math	EB	EB17	Male
0.994241	Math	EB	EB17	Male
0.368418	Math	EB	EB17	Male
0.720652	Math	EB	EB17	Male
0.250872	Math	EB	EB17	Male
0.399937	Math	EB	EB17	Male
0.426992	Math	EB	EB17	Male
0.23409	Math	EB	EB17	Male
0.615344	Math	EB	EB17	Male
0.643263	Math	EB	EB17	Male
0.961662	Math	EB	EB17	Male
1.54556	Math	EB	EB17	Male
0.432629	Math	EB	EB17	Male
0.436872	Math	EB	EB17	Male
0.493219	Math	EB	EB17	Male
1.04481	Math	EB	EB17	Male
0.388856	Math	EB	EB17	Male
0.398072	Math	EB	EB17	Male
0.694183	Math	EB	EB17	Male
0.702329	Math	EB	EB17	Male
1.20828	Math	EB	EB17	Male
0.493615	Math	EB	EB17	Male
1.47872	Math	EB	EB17	Male
0.458627	Math	EB	EB17	Male
0.258298	Math	EB	EB17	Male
0.751315	Math	EB	EB17	Male
0.806268	Math	EB	EB17	Male
0.29335	Math	EB	EB17	Male
0.381551	Math	EB	EB17	Male
0.223563	Math	EB	EB17	Male
1.02849	Math	EB	EB17	Male
0.746696	Math	EB	EB17	Male
0.270943	Math	EB	EB17	Male
0.265346	Math	EB	EB17	Male
0.67408	Math	EB	EB17	Male
0.282497	Math	EB	EB17	Male
0.433612	Math	EB	EB17	Male
0.687483	Math	EB	EB17	Male
0.247862	Math	EB	EB17	Male
0.375967	Math	EB	EB17	Male
1.07606	Math	EB	EB17	Male
0.640142	Math	EB	EB17	Male
0.493398	Math	EB	EB17	Male
0.332706	Math	EB	EB17	Male
0.623395	Math	EB	EB17	Male
1.48551	Math	EB	EB17	Male
0.685896	Math	EB	EB17	Male
0.31125	Math	EB	EB17	Male
0.197141	Math	EB	EB17	Male
0.499485	Math	EB	EB17	Male
0.325471	Math	EB	EB17	Male
1.34053	Math	EB	EB17	Male
0.282646	Math	EB	EB17	Male
0.183619	Math	EB	EB17	Male
0.133646	Math	EB	EB17	Male
1.40694	Navigation	EB	EB19	Male
1.77664	Navigation	EB	EB19	Male
2.07857	Navigation	EB	EB19	Male
0.951228	Navigation	EB	EB19	Male
2.17494	Navigation	EB	EB19	Male
1.25844	Navigation	EB	EB19	Male
1.56753	Navigation	EB	EB19	Male
2.36933	Navigation	EB	EB19	Male
2.10359	Navigation	EB	EB19	Male
1.28854	Navigation	EB	EB19	Male
1.46631	Navigation	EB	EB19	Male
1.09568	Navigation	EB	EB19	Male
3.25611	Navigation	EB	EB19	Male
2.11234	Navigation	EB	EB19	Male
3.39444	Navigation	EB	EB19	Male
0.805018	Navigation	EB	EB19	Male
1.38697	Navigation	EB	EB19	Male
1.35256	Navigation	EB	EB19	Male
2.73647	Navigation	EB	EB19	Male
2.59069	Navigation	EB	EB19	Male
0.804828	Navigation	EB	EB19	Male
3.39442	Navigation	EB	EB19	Male
0.686751	Navigation	EB	EB19	Male
1.70529	Navigation	EB	EB19	Male
0.749625	Navigation	EB	EB19	Male
1.58145	Navigation	EB	EB19	Male
0.879207	Navigation	EB	EB19	Male
0.871381	Navigation	EB	EB19	Male
0.226378	Navigation	EB	EB19	Male
0.766878	Navigation	EB	EB19	Male
1.67262	Navigation	EB	EB19	Male
1.66843	Navigation	EB	EB19	Male
1.07229	Navigation	EB	EB19	Male
1.00092	Navigation	EB	EB19	Male
0.954102	Navigation	EB	EB19	Male
2.29062	Navigation	EB	EB19	Male
0.845928	Navigation	EB	EB19	Male
1.37986	Navigation	EB	EB19	Male
1.71032	Navigation	EB	EB19	Male
1.0217	Navigation	EB	EB19	Male
0.573817	Navigation	EB	EB19	Male
0.692559	Navigation	EB	EB19	Male
1.40072	Navigation	EB	EB19	Male
0.487926	Navigation	EB	EB19	Male
1.78177	Navigation	EB	EB19	Male
0.401722	Navigation	EB	EB19	Male
1.01746	Navigation	EB	EB19	Male
1.32092	Navigation	EB	EB19	Male
1.98675	Navigation	EB	EB19	Male
1.48984	Navigation	EB	EB19	Male
1.74735	Navigation	EB	EB19	Male
1.51298	Navigation	EB	EB19	Male
0.503919	Navigation	EB	EB19	Male
0.439521	Navigation	EB	EB19	Male
0.766086	Navigation	EB	EB19	Male
0.700538	Navigation	EB	EB19	Male
1.83739	Navigation	EB	EB19	Male
1.45234	Navigation	EB	EB19	Male
2.02389	Navigation	EB	EB19	Male
3.01555	Navigation	EB	EB19	Male
0.880564	Navigation	EB	EB19	Male
1.36925	Navigation	EB	EB19	Male
0.376535	Navigation	EB	EB19	Male
0.496988	Navigation	EB	EB19	Male
0.501662	Navigation	EB	EB19	Male
2.46875	Navigation	EB	EB19	Male
2.18542	Navigation	EB	EB19	Male
2.35889	Navigation	EB	EB19	Male
0.813932	Navigation	EB	EB19	Male
1.4344	Navigation	EB	EB19	Male
1.28243	Navigation	EB	EB01	Male
0.620573	Navigation	EB	EB01	Male
2.39835	Navigation	EB	EB01	Male
1.04174	Navigation	EB	EB01	Male
1.97678	Navigation	EB	EB01	Male
0.813005	Navigation	EB	EB01	Male
1.63495	Navigation	EB	EB01	Male
1.76359	Navigation	EB	EB01	Male
1.24646	Navigation	EB	EB01	Male
2.18484	Navigation	EB	EB01	Male
1.50315	Navigation	EB	EB01	Male
1.11476	Navigation	EB	EB01	Male
1.63741	Navigation	EB	EB01	Male
1.85332	Navigation	EB	EB01	Male
0.725175	Navigation	EB	EB01	Male
1.02269	Navigation	EB	EB01	Male
1.03686	Navigation	EB	EB01	Male
0.947904	Navigation	EB	EB01	Male
1.15544	Navigation	EB	EB01	Male
0.759518	Navigation	EB	EB01	Male
1.95123	Navigation	EB	EB01	Male
1.78583	Navigation	EB	EB01	Male
0.506798	Navigation	EB	EB01	Male
0.419403	Navigation	EB	EB01	Male
1.39116	Navigation	EB	EB01	Male
0.590037	Navigation	EB	EB01	Male
1.50697	Navigation	EB	EB01	Male
2.70666	Navigation	EB	EB01	Male
1.48947	Navigation	EB	EB01	Male
2.3095	Navigation	EB	EB01	Male
2.10524	Navigation	EB	EB01	Male
1.00586	Navigation	EB	EB01	Male
0.660457	Navigation	EB	EB01	Male
1.12028	Navigation	EB	EB01	Male
0.708905	Navigation	EB	EB01	Male
1.61672	Navigation	EB	EB01	Male
1.15572	Navigation	EB	EB01	Male
3.3875	Navigation	EB	EB01	Male
0.337211	Navigation	EB	EB01	Male
1.00265	Navigation	EB	EB01	Male
0.381562	Navigation	EB	EB01	Male
0.919124	Navigation	EB	EB01	Male
0.729112	Navigation	EB	EB01	Male
0.765484	Navigation	EB	EB01	Male
0.543444	Navigation	EB	EB01	Male
0.914951	Navigation	EB	EB01	Male
0.920941	Navigation	EB	EB01	Male
1.44423	Navigation	EB	EB01	Male
0.579115	Navigation	EB	EB01	Male
1.36	Navigation	EB	EB01	Male
1.63383	Navigation	EB	EB01	Male
2.66927	Navigation	EB	EB01	Male
2.51916	Navigation	EB	EB01	Male
1.03763	Navigation	EB	EB01	Male
0.570823	Navigation	EB	EB01	Male
1.15111	Navigation	EB	EB01	Male
0.927321	Navigation	EB	EB01	Male
1.02132	Navigation	EB	EB01	Male
1.88087	Navigation	EB	EB01	Male
2.12963	Navigation	EB	EB01	Male
1.21669	Navigation	EB	EB01	Male
0.951163	Navigation	EB	EB01	Male
1.09488	Navigation	EB	EB01	Male
1.61838	Navigation	EB	EB01	Male
3.39196	Navigation	EB	EB01	Male
0.816129	Navigation	EB	EB01	Male
0.71337	Navigation	EB	EB01	Male
0.526545	Navigation	EB	EB01	Male
0.976926	Navigation	EB	EB01	Male
0.541737	Navigation	EB	EB01	Male
1.82369	Navigation	EB	EB01	Male
1.0202	Navigation	EB	EB01	Male
1.25148	Navigation	EB	EB01	Male
0.825934	Navigation	EB	EB01	Male
0.948807	Navigation	EB	EB01	Male
0.681316	Navigation	EB	EB03	Male
0.226739	Navigation	EB	EB03	Male
0.829736	Navigation	EB	EB03	Male
0.169749	Navigation	EB	EB03	Male
1.49429	Navigation	EB	EB03	Male
1.25215	Navigation	EB	EB03	Male
1.528	Navigation	EB	EB03	Male
0.101239	Navigation	EB	EB03	Male
0.246595	Navigation	EB	EB03	Male
1.5376	Navigation	EB	EB03	Male
0.447997	Navigation	EB	EB03	Male
0.591078	Navigation	EB	EB03	Male
1.01777	Navigation	EB	EB03	Male
1.39083	Navigation	EB	EB03	Male
0.611518	Navigation	EB	EB03	Male
0.487275	Navigation	EB	EB03	Male
0.345121	Navigation	EB	EB03	Male
0.54314	Navigation	EB	EB03	Male
0.573647	Navigation	EB	EB03	Male
0.933036	Navigation	EB	EB03	Male
2.00612	Navigation	EB	EB03	Male
1.19267	Navigation	EB	EB03	Male
0.633986	Navigation	EB	EB03	Male
0.564102	Navigation	EB	EB03	Male
1.25532	Navigation	EB	EB03	Male
1.44574	Navigation	EB	EB03	Male
1.7328	Navigation	EB	EB03	Male
1.64322	Navigation	EB	EB03	Male
0.42346	Navigation	EB	EB03	Male
0.58234	Navigation	EB	EB03	Male
0.29153	Navigation	EB	EB03	Male
0.341135	Navigation	EB	EB03	Male
1.69444	Navigation	EB	EB03	Male
1.41421	Navigation	EB	EB03	Male
0.392997	Navigation	EB	EB03	Male
0.852545	Navigation	EB	EB03	Male
0.787971	Navigation	EB	EB03	Male
0.460201	Navigation	EB	EB03	Male
0.42803	Navigation	EB	EB03	Male
0.461439	Navigation	EB	EB03	Male
0.357214	Navigation	EB	EB03	Male
0.391823	Navigation	EB	EB03	Male
2.23091	Navigation	EB	EB03	Male
1.00838	Navigation	EB	EB03	Male
0.392151	Navigation	EB	EB03	Male
0.590322	Navigation	EB	EB03	Male
1.46389	Navigation	EB	EB03	Male
1.34856	Navigation	EB	EB03	Male
0.435557	Navigation	EB	EB03	Male
0.368871	Navigation	EB	EB03	Male
0.425235	Navigation	EB	EB03	Male
0.233548	Navigation	EB	EB03	Male
1.35203	Navigation	EB	EB03	Male
0.921616	Navigation	EB	EB03	Male
0.536269	Navigation	EB	EB03	Male
0.267752	Navigation	EB	EB03	Male
0.497057	Navigation	EB	EB03	Male
0.642865	Navigation	EB	EB03	Male
1.12532	Navigation	EB	EB03	Male
1.47766	Navigation	EB	EB03	Male
1.95066	Navigation	EB	EB03	Male
0.955213	Navigation	EB	EB03	Male
0.525046	Navigation	EB	EB03	Male
0.29445	Navigation	EB	EB03	Male
0.092292	Navigation	EB	EB03	Male
0.607718	Navigation	EB	EB03	Male
0.301919	Navigation	EB	EB03	Male
0.370879	Navigation	EB	EB03	Male
0.229398	Navigation	EB	EB03	Male
2.02848	Navigation	EB	EB03	Male
1.51646	Navigation	EB	EB07	Female
1.9949	Navigation	EB	EB07	Female
0.903778	Navigation	EB	EB07	Female
0.511008	Navigation	EB	EB07	Female
0.725284	Navigation	EB	EB07	Female
0.436155	Navigation	EB	EB07	Female
0.366629	Navigation	EB	EB07	Female
0.695315	Navigation	EB	EB07	Female
0.499349	Navigation	EB	EB07	Female
0.423089	Navigation	EB	EB07	Female
0.10505	Navigation	EB	EB07	Female
1.46397	Navigation	EB	EB07	Female
0.59234	Navigation	EB	EB07	Female
0.595455	Navigation	EB	EB07	Female
0.871845	Navigation	EB	EB07	Female
0.176739	Navigation	EB	EB07	Female
1.06408	Navigation	EB	EB07	Female
1.36596	Navigation	EB	EB07	Female
0.355266	Navigation	EB	EB07	Female
0.687607	Navigation	EB	EB07	Female
0.395004	Navigation	EB	EB07	Female
0.314501	Navigation	EB	EB07	Female
0.686527	Navigation	EB	EB07	Female
0.27219	Navigation	EB	EB07	Female
0.633764	Navigation	EB	EB07	Female
0.21593	Navigation	EB	EB07	Female
0.405271	Navigation	EB	EB07	Female
0.440833	Navigation	EB	EB07	Female
0.648525	Navigation	EB	EB07	Female
1.67436	Navigation	EB	EB07	Female
0.960372	Navigation	EB	EB07	Female
1.13972	Navigation	EB	EB07	Female
0.947342	Navigation	EB	EB07	Female
0.656046	Navigation	EB	EB07	Female
0.206478	Navigation	EB	EB07	Female
0.132668	Navigation	EB	EB07	Female
0.161715	Navigation	EB	EB07	Female
2.01615	Navigation	EB	EB07	Female
0.727857	Navigation	EB	EB07	Female
0.261998	Navigation	EB	EB07	Female
0.428178	Navigation	EB	EB07	Female
0.920783	Navigation	EB	EB07	Female
1.4134	Navigation	EB	EB07	Female
0.744838	Navigation	EB	EB07	Female
0.597301	Navigation	EB	EB07	Female
0.361826	Navigation	EB	EB07	Female
0.424887	Navigation	EB	EB07	Female
0.308731	Navigation	EB	EB07	Female
0.171941	Navigation	EB	EB07	Female
0.536488	Navigation	EB	EB07	Female
0.920577	Navigation	EB	EB07	Female
1.83545	Navigation	EB	EB07	Female
1.05602	Navigation	EB	EB07	Female
0.50944	Navigation	EB	EB07	Female
0.526173	Navigation	EB	EB07	Female
0.666665	Navigation	EB	EB07	Female
1.66429	Navigation	EB	EB07	Female
0.761953	Navigation	EB	EB07	Female
0.398058	Navigation	EB	EB07	Female
0.230771	Navigation	EB	EB07	Female
0.240253	Navigation	EB	EB07	Female
0.185505	Navigation	EB	EB07	Female
0.0724861	Navigation	EB	EB07	Female
0.26783	Navigation	EB	EB07	Female
0.810599	Navigation	EB	EB07	Female
0.742369	Navigation	EB	EB07	Female
0.746371	Navigation	EB	EB07	Female
0.510257	Navigation	EB	EB14	Male
0.693204	Navigation	EB	EB14	Male
0.840236	Navigation	EB	EB14	Male
0.52213	Navigation	EB	EB14	Male
0.888904	Navigation	EB	EB14	Male
0.740099	Navigation	EB	EB14	Male
0.872951	Navigation	EB	EB14	Male
0.496221	Navigation	EB	EB14	Male
0.173992	Navigation	EB	EB14	Male
0.387033	Navigation	EB	EB14	Male
0.300108	Navigation	EB	EB14	Male
0.367496	Navigation	EB	EB14	Male
0.185719	Navigation	EB	EB14	Male
0.0714757	Navigation	EB	EB14	Male
0.421818	Navigation	EB	EB14	Male
0.355649	Navigation	EB	EB14	Male
0.361859	Navigation	EB	EB14	Male
0.582903	Navigation	EB	EB14	Male
0.437173	Navigation	EB	EB14	Male
0.998109	Navigation	EB	EB14	Male
0.0573626	Navigation	EB	EB14	Male
0.008587	Navigation	EB	EB14	Male
0.596252	Navigation	EB	EB14	Male
0.0459786	Navigation	EB	EB14	Male
0.0683948	Navigation	EB	EB14	Male
0.238191	Navigation	EB	EB14	Male
0.541694	Navigation	EB	EB14	Male
0.214941	Navigation	EB	EB14	Male
0.185147	Navigation	EB	EB14	Male
0.125028	Navigation	EB	EB14	Male
0.368062	Navigation	EB	EB14	Male
0.0214514	Navigation	EB	EB14	Male
0.836638	Navigation	EB	EB14	Male
0.285375	Navigation	EB	EB14	Male
0.285954	Navigation	EB	EB14	Male
0.428732	Navigation	EB	EB14	Male
0.144056	Navigation	EB	EB14	Male
0.147483	Navigation	EB	EB14	Male
0.320006	Navigation	EB	EB14	Male
0.313329	Navigation	EB	EB14	Male
0.744347	Navigation	EB	EB14	Male
0.14074	Navigation	EB	EB14	Male
0.146853	Navigation	EB	EB14	Male
0.0157108	Navigation	EB	EB14	Male
0.237274	Navigation	EB	EB14	Male
0.214285	Navigation	EB	EB14	Male
0.397791	Navigation	EB	EB14	Male
0.414448	Navigation	EB	EB14	Male
0.203402	Navigation	EB	EB14	Male
0.0427089	Navigation	EB	EB14	Male
0.12771	Navigation	EB	EB14	Male
0.0714758	Navigation	EB	EB14	Male
0.0828339	Navigation	EB	EB14	Male
0.0775347	Navigation	EB	EB14	Male
0.291735	Navigation	EB	EB14	Male
0.64277	Navigation	EB	EB14	Male
0.202931	Navigation	EB	EB14	Male
0.642332	Navigation	EB	EB14	Male
0.486495	Navigation	EB	EB14	Male
0.0639581	Navigation	EB	EB14	Male
0.484502	Navigation	EB	EB14	Male
-0.0069682	Navigation	EB	EB14	Male
0.384606	Navigation	EB	EB14	Male
0.123575	Navigation	EB	EB14	Male
0.50591	Navigation	EB	EB14	Male
0.273403	Navigation	EB	EB14	Male
0.073682	Navigation	EB	EB14	Male
0.177447	Navigation	EB	EB14	Male
0.85636	Navigation	EB	EB10	Male
0.850208	Navigation	EB	EB10	Male
0.777672	Navigation	EB	EB10	Male
1.10518	Navigation	EB	EB10	Male
1.50263	Navigation	EB	EB10	Male
1.09386	Navigation	EB	EB10	Male
1.14386	Navigation	EB	EB10	Male
2.75523	Navigation	EB	EB10	Male
0.463258	Navigation	EB	EB10	Male
1.00567	Navigation	EB	EB10	Male
0.898093	Navigation	EB	EB10	Male
0.738864	Navigation	EB	EB10	Male
0.895657	Navigation	EB	EB10	Male
1.5484	Navigation	EB	EB10	Male
1.78423	Navigation	EB	EB10	Male
0.279003	Navigation	EB	EB10	Male
0.610531	Navigation	EB	EB10	Male
2.38854	Navigation	EB	EB10	Male
0.925107	Navigation	EB	EB10	Male
0.660227	Navigation	EB	EB10	Male
2.35689	Navigation	EB	EB10	Male
2.00769	Navigation	EB	EB10	Male
0.744474	Navigation	EB	EB10	Male
1.07986	Navigation	EB	EB10	Male
1.01742	Navigation	EB	EB10	Male
0.86363	Navigation	EB	EB10	Male
1.12612	Navigation	EB	EB10	Male
1.5654	Navigation	EB	EB10	Male
0.583318	Navigation	EB	EB10	Male
1.20419	Navigation	EB	EB10	Male
0.60635	Navigation	EB	EB10	Male
0.412962	Navigation	EB	EB10	Male
0.427289	Navigation	EB	EB10	Male
0.418886	Navigation	EB	EB10	Male
1.27714	Navigation	EB	EB10	Male
1.43962	Navigation	EB	EB10	Male
0.309824	Navigation	EB	EB10	Male
0.82063	Navigation	EB	EB10	Male
1.35754	Navigation	EB	EB10	Male
0.272126	Navigation	EB	EB10	Male
0.646469	Navigation	EB	EB10	Male
0.970462	Navigation	EB	EB10	Male
1.27284	Navigation	EB	EB10	Male
1.27212	Navigation	EB	EB10	Male
0.984328	Navigation	EB	EB10	Male
1.21502	Navigation	EB	EB10	Male
1.64199	Navigation	EB	EB10	Male
1.87591	Navigation	EB	EB10	Male
0.313419	Navigation	EB	EB10	Male
1.46178	Navigation	EB	EB10	Male
0.464223	Navigation	EB	EB10	Male
0.895026	Navigation	EB	EB10	Male
0.361158	Navigation	EB	EB10	Male
0.0286156	Navigation	EB	EB10	Male
1.35143	Navigation	EB	EB10	Male
0.918163	Navigation	EB	EB10	Male
2.02641	Navigation	EB	EB10	Male
1.60303	Navigation	EB	EB10	Male
0.644632	Navigation	EB	EB10	Male
0.444145	Navigation	EB	EB10	Male
0.470334	Navigation	EB	EB10	Male
1.33154	Navigation	EB	EB10	Male
1.46196	Navigation	EB	EB10	Male
0.644972	Navigation	EB	EB10	Male
0.296389	Navigation	EB	EB10	Male
0.588831	Navigation	EB	EB10	Male
0.171079	Navigation	EB	EB10	Male
0.334516	Navigation	EB	EB10	Male
0.493708	Navigation	EB	EB10	Male
1.02104	Navigation	EB	EB10	Male
1.83598	Navigation	EB	EB10	Male
0.320866	Navigation	EB	EB10	Male
0.364854	Navigation	EB	EB10	Male
1.88937	Navigation	EB	EB10	Male
1.17226	Navigation	EB	EB16	Female
0.418888	Navigation	EB	EB16	Female
0.982344	Navigation	EB	EB16	Female
0.754426	Navigation	EB	EB16	Female
0.819057	Navigation	EB	EB16	Female
2.05332	Navigation	EB	EB16	Female
0.970995	Navigation	EB	EB16	Female
1.59081	Navigation	EB	EB16	Female
0.611948	Navigation	EB	EB16	Female
0.606765	Navigation	EB	EB16	Female
0.828172	Navigation	EB	EB16	Female
1.43686	Navigation	EB	EB16	Female
1.40378	Navigation	EB	EB16	Female
1.74413	Navigation	EB	EB16	Female
1.84169	Navigation	EB	EB16	Female
0.615525	Navigation	EB	EB16	Female
1.1381	Navigation	EB	EB16	Female
0.828445	Navigation	EB	EB16	Female
0.769161	Navigation	EB	EB16	Female
1.11585	Navigation	EB	EB16	Female
1.68236	Navigation	EB	EB16	Female
1.07538	Navigation	EB	EB16	Female
1.18698	Navigation	EB	EB16	Female
1.59609	Navigation	EB	EB16	Female
1.34322	Navigation	EB	EB16	Female
0.963413	Navigation	EB	EB16	Female
1.19545	Navigation	EB	EB16	Female
0.932924	Navigation	EB	EB16	Female
1.07423	Navigation	EB	EB16	Female
1.83919	Navigation	EB	EB16	Female
1.42444	Navigation	EB	EB16	Female
1.27669	Navigation	EB	EB16	Female
1.24026	Navigation	EB	EB16	Female
1.69825	Navigation	EB	EB16	Female
1.82831	Navigation	EB	EB16	Female
1.15307	Navigation	EB	EB16	Female
0.972234	Navigation	EB	EB16	Female
0.989058	Navigation	EB	EB16	Female
1.08426	Navigation	EB	EB16	Female
1.62117	Navigation	EB	EB16	Female
1.2487	Navigation	EB	EB16	Female
1.55365	Navigation	EB	EB16	Female
1.08312	Navigation	EB	EB16	Female
0.386831	Navigation	EB	EB16	Female
0.73028	Navigation	EB	EB16	Female
1.32954	Navigation	EB	EB16	Female
2.33825	Navigation	EB	EB16	Female
1.42383	Navigation	EB	EB16	Female
1.19629	Navigation	EB	EB16	Female
1.16553	Navigation	EB	EB16	Female
1.5093	Navigation	EB	EB16	Female
0.828239	Navigation	EB	EB16	Female
1.18041	Navigation	EB	EB16	Female
0.234026	Navigation	EB	EB16	Female
1.20408	Navigation	EB	EB16	Female
0.881254	Navigation	EB	EB16	Female
1.21346	Navigation	EB	EB16	Female
1.7974	Navigation	EB	EB16	Female
0.839335	Navigation	EB	EB16	Female
1.31161	Navigation	EB	EB16	Female
1.06699	Navigation	EB	EB16	Female
0.653061	Navigation	EB	EB16	Female
0.605428	Navigation	EB	EB16	Female
1.52355	Navigation	EB	EB16	Female
0.682738	Navigation	EB	EB16	Female
0.432042	Navigation	EB	EB16	Female
0.723644	Navigation	EB	EB16	Female
1.36772	Navigation	EB	EB16	Female
1.68402	Navigation	EB	EB16	Female
2.20056	Navigation	EB	EB16	Female
0.921113	Navigation	EB	EB05	Female
0.472096	Navigation	EB	EB05	Female
1.0469	Navigation	EB	EB05	Female
0.375194	Navigation	EB	EB05	Female
1.63252	Navigation	EB	EB05	Female
1.78778	Navigation	EB	EB05	Female
0.652299	Navigation	EB	EB05	Female
0.893859	Navigation	EB	EB05	Female
0.963936	Navigation	EB	EB05	Female
0.912102	Navigation	EB	EB05	Female
1.86987	Navigation	EB	EB05	Female
1.11209	Navigation	EB	EB05	Female
0.620247	Navigation	EB	EB05	Female
0.866074	Navigation	EB	EB05	Female
0.630916	Navigation	EB	EB05	Female
2.01666	Navigation	EB	EB05	Female
0.892273	Navigation	EB	EB05	Female
0.415662	Navigation	EB	EB05	Female
0.290524	Navigation	EB	EB05	Female
0.634051	Navigation	EB	EB05	Female
0.527576	Navigation	EB	EB05	Female
0.736759	Navigation	EB	EB05	Female
0.509132	Navigation	EB	EB05	Female
0.505201	Navigation	EB	EB05	Female
1.3957	Navigation	EB	EB05	Female
0.917502	Navigation	EB	EB05	Female
0.315806	Navigation	EB	EB05	Female
1.38158	Navigation	EB	EB05	Female
0.986881	Navigation	EB	EB05	Female
0.432949	Navigation	EB	EB05	Female
1.28217	Navigation	EB	EB05	Female
0.666757	Navigation	EB	EB05	Female
0.688796	Navigation	EB	EB05	Female
0.356745	Navigation	EB	EB05	Female
0.349277	Navigation	EB	EB05	Female
0.352195	Navigation	EB	EB05	Female
0.364615	Navigation	EB	EB05	Female
0.448962	Navigation	EB	EB05	Female
0.510729	Navigation	EB	EB05	Female
0.259463	Navigation	EB	EB05	Female
0.188975	Navigation	EB	EB05	Female
0.481817	Navigation	EB	EB05	Female
0.296973	Navigation	EB	EB05	Female
1.03745	Navigation	EB	EB05	Female
0.516361	Navigation	EB	EB05	Female
0.509607	Navigation	EB	EB05	Female
1.00713	Navigation	EB	EB05	Female
1.22266	Navigation	EB	EB05	Female
1.01844	Navigation	EB	EB05	Female
1.28525	Navigation	EB	EB05	Female
0.460103	Navigation	EB	EB05	Female
0.607089	Navigation	EB	EB05	Female
0.492542	Navigation	EB	EB05	Female
0.437023	Navigation	EB	EB05	Female
0.313999	Navigation	EB	EB05	Female
1.66301	Navigation	EB	EB05	Female
0.820699	Navigation	EB	EB05	Female
1.443	Navigation	EB	EB05	Female
0.467128	Navigation	EB	EB05	Female
0.680402	Navigation	EB	EB05	Female
0.646828	Navigation	EB	EB05	Female
0.291718	Navigation	EB	EB05	Female
0.264173	Navigation	EB	EB05	Female
0.519273	Navigation	EB	EB05	Female
0.80728	Navigation	EB	EB05	Female
0.685053	Navigation	EB	EB05	Female
1.04401	Navigation	EB	EB05	Female
0.376823	Navigation	EB	EB05	Female
0.207616	Navigation	EB	EB02	Male
0.706682	Navigation	EB	EB02	Male
0.218924	Navigation	EB	EB02	Male
0.30677	Navigation	EB	EB02	Male
1.16664	Navigation	EB	EB02	Male
0.725295	Navigation	EB	EB02	Male
-0.0089866	Navigation	EB	EB02	Male
0.169936	Navigation	EB	EB02	Male
0.503372	Navigation	EB	EB02	Male
1.40509	Navigation	EB	EB02	Male
0.717673	Navigation	EB	EB02	Male
0.652444	Navigation	EB	EB02	Male
0.557708	Navigation	EB	EB02	Male
0.480663	Navigation	EB	EB02	Male
1.37564	Navigation	EB	EB02	Male
1.54588	Navigation	EB	EB02	Male
0.269031	Navigation	EB	EB02	Male
0.804774	Navigation	EB	EB02	Male
0.710967	Navigation	EB	EB02	Male
0.371552	Navigation	EB	EB02	Male
0.508124	Navigation	EB	EB02	Male
0.166443	Navigation	EB	EB02	Male
1.55043	Navigation	EB	EB02	Male
0.815655	Navigation	EB	EB02	Male
0.134636	Navigation	EB	EB02	Male
1.31668	Navigation	EB	EB02	Male
0.423529	Navigation	EB	EB02	Male
0.546368	Navigation	EB	EB02	Male
1.58455	Navigation	EB	EB02	Male
0.505557	Navigation	EB	EB02	Male
0.704066	Navigation	EB	EB02	Male
1.55996	Navigation	EB	EB02	Male
0.497749	Navigation	EB	EB02	Male
0.334166	Navigation	EB	EB02	Male
0.265471	Navigation	EB	EB02	Male
0.260244	Navigation	EB	EB02	Male
0.175102	Navigation	EB	EB02	Male
0.907585	Navigation	EB	EB02	Male
0.469038	Navigation	EB	EB02	Male
0.592914	Navigation	EB	EB02	Male
0.215472	Navigation	EB	EB02	Male
1.58906	Navigation	EB	EB02	Male
1.00311	Navigation	EB	EB02	Male
0.362653	Navigation	EB	EB02	Male
0.989389	Navigation	EB	EB02	Male
1.13009	Navigation	EB	EB02	Male
0.968844	Navigation	EB	EB02	Male
0.735704	Navigation	EB	EB02	Male
0.347628	Navigation	EB	EB02	Male
1.10255	Navigation	EB	EB02	Male
0.35151	Navigation	EB	EB02	Male
0.859382	Navigation	EB	EB02	Male
0.678218	Navigation	EB	EB02	Male
1.30954	Navigation	EB	EB02	Male
1.80102	Navigation	EB	EB02	Male
0.220789	Navigation	EB	EB02	Male
1.63064	Navigation	EB	EB02	Male
0.429277	Navigation	EB	EB02	Male
0.271771	Navigation	EB	EB02	Male
0.31427	Navigation	EB	EB02	Male
0.207097	Navigation	EB	EB02	Male
0.837754	Navigation	EB	EB02	Male
0.194112	Navigation	EB	EB02	Male
0.267271	Navigation	EB	EB02	Male
0.517163	Navigation	EB	EB02	Male
0.499682	Navigation	EB	EB02	Male
1.54987	Navigation	EB	EB02	Male
1.09376	Navigation	EB	EB02	Male
1.35942	Navigation	EB	EB02	Male
1.3256	Navigation	EB	EB18	Female
1.5505	Navigation	EB	EB18	Female
1.88969	Navigation	EB	EB18	Female
0.41385	Navigation	EB	EB18	Female
1.31909	Navigation	EB	EB18	Female
0.667987	Navigation	EB	EB18	Female
0.52246	Navigation	EB	EB18	Female
0.537764	Navigation	EB	EB18	Female
0.932481	Navigation	EB	EB18	Female
0.742591	Navigation	EB	EB18	Female
0.649009	Navigation	EB	EB18	Female
0.517766	Navigation	EB	EB18	Female
0.862054	Navigation	EB	EB18	Female
1.44455	Navigation	EB	EB18	Female
1.03254	Navigation	EB	EB18	Female
0.744482	Navigation	EB	EB18	Female
0.599638	Navigation	EB	EB18	Female
0.823147	Navigation	EB	EB18	Female
1.09912	Navigation	EB	EB18	Female
0.615081	Navigation	EB	EB18	Female
0.786539	Navigation	EB	EB18	Female
1.0553	Navigation	EB	EB18	Female
1.05053	Navigation	EB	EB18	Female
0.792621	Navigation	EB	EB18	Female
1.06571	Navigation	EB	EB18	Female
2.22594	Navigation	EB	EB18	Female
1.38892	Navigation	EB	EB18	Female
[truncated: 3,479 more rows]

## Sheet: Figure_2c
Accuracy	Task	Group	SubjectID	Gender
0.809524	Navigation	SC	SC01	Male
0.947917	Navigation	SC	SC04	Female
0.963542	Navigation	SC	SC02	Male
0.96875	Navigation	SC	SC03	Male
0.963542	Navigation	SC	SC06	Female
0.994792	Navigation	SC	SC10	Male
0.984375	Navigation	SC	SC12	Female
0.927083	Navigation	SC	SC15	Female
0.958333	Navigation	SC	SC16	Female
0.90625	Navigation	SC	SC05	Female
0.973958	Navigation	SC	SC07	Female
0.890625	Navigation	SC	SC09	Female
0.989583	Navigation	SC	SC08	Male
0.979167	Navigation	SC	SC11	Female
0.989583	Navigation	SC	SC13	Male
0.958333	Navigation	SC	SC14	Male
0.994792	Navigation	SC	SC19	Male
0.984375	Navigation	SC	SC18	Female
0.932292	Navigation	SC	SC17	Male
0.90625	Navigation	EB	EB07	Female
0.942708	Navigation	EB	EB10	Male
0.864583	Navigation	EB	EB05	Female
0.854167	Navigation	EB	EB11	Female
0.953125	Navigation	EB	EB15	Female
0.859375	Navigation	EB	EB08	Male
0.963542	Navigation	EB	EB06	Female
0.875	Navigation	EB	EB13	Male
0.885417	Navigation	EB	EB04	Female
0.9375	Navigation	EB	EB03	Male
0.973958	Navigation	EB	EB02	Male
0.916667	Navigation	EB	EB12	Female
0.90625	Navigation	EB	EB16	Female
0.958333	Navigation	EB	EB14	Male
0.994792	Navigation	EB	EB17	Male
0.979167	Navigation	EB	EB01	Male
0.96875	Navigation	EB	EB18	Female
0.921875	Navigation	EB	EB09	Female
0.932292	Navigation	EB	EB19	Male

## Sheet: Figure_2d
ResponseRT_array	Group	SubjectID	Gender
2.53858	EB	EB19	Male
1.28469	EB	EB19	Male
0.936662	EB	EB19	Male
0.95936	EB	EB19	Male
1.29661	EB	EB19	Male
1.46851	EB	EB19	Male
0.75615	EB	EB19	Male
3.12524	EB	EB19	Male
1.06317	EB	EB19	Male
1.75812	EB	EB19	Male
0.850171	EB	EB19	Male
1.18366	EB	EB19	Male
1.09073	EB	EB19	Male
0.512765	EB	EB19	Male
1.70828	EB	EB19	Male
1.60797	EB	EB19	Male
2.2311	EB	EB19	Male
0.577278	EB	EB19	Male
0.85573	EB	EB19	Male
0.628824	EB	EB19	Male
1.48978	EB	EB19	Male
1.03045	EB	EB19	Male
2.92495	EB	EB19	Male
1.16097	EB	EB19	Male
0.47306	EB	EB19	Male
0.982924	EB	EB19	Male
0.80281	EB	EB19	Male
0.477833	EB	EB19	Male
1.32174	EB	EB19	Male
0.590501	EB	EB19	Male
0.622027	EB	EB19	Male
0.492059	EB	EB19	Male
1.59186	EB	EB19	Male
1.11989	EB	EB19	Male
1.63134	EB	EB19	Male
1.02298	EB	EB19	Male
1.4361	EB	EB19	Male
0.425067	EB	EB19	Male
0.636036	EB	EB19	Male
0.942043	EB	EB19	Male
1.19939	EB	EB19	Male
1.32507	EB	EB19	Male
0.66401	EB	EB19	Male
0.831091	EB	EB19	Male
0.599848	EB	EB19	Male
2.33238	EB	EB19	Male
0.763875	EB	EB19	Male
2.98286	EB	EB19	Male
0.773461	EB	EB19	Male
1.69446	EB	EB19	Male
0.951601	EB	EB19	Male
2.25815	EB	EB19	Male
0.620963	EB	EB19	Male
0.700911	EB	EB19	Male
0.501904	EB	EB19	Male
0.448796	EB	EB19	Male
0.457534	EB	EB19	Male
1.70697	EB	EB19	Male
1.79419	EB	EB19	Male
1.74234	EB	EB19	Male
1.17402	EB	EB19	Male
1.04413	EB	EB19	Male
0.602088	EB	EB19	Male
0.337397	EB	EB19	Male
0.839245	EB	EB19	Male
3.20611	EB	EB19	Male
1.94031	EB	EB19	Male
2.80636	EB	EB19	Male
0.856642	EB	EB19	Male
0.695675	EB	EB19	Male
0.571128	EB	EB19	Male
0.538857	EB	EB19	Male
0.847818	EB	EB19	Male
0.714834	EB	EB19	Male
2.77006	EB	EB19	Male
0.885824	EB	EB19	Male
1.41608	EB	EB19	Male
0.262064	EB	EB19	Male
0.597286	EB	EB19	Male
1.58519	EB	EB19	Male
1.96169	EB	EB19	Male
0.863667	EB	EB19	Male
1.51391	EB	EB19	Male
1.96378	EB	EB19	Male
1.53961	EB	EB19	Male
0.968268	EB	EB19	Male
1.06359	EB	EB19	Male
0.511344	EB	EB19	Male
1.42568	EB	EB19	Male
0.894195	EB	EB19	Male
2.12599	EB	EB19	Male
0.537699	EB	EB19	Male
1.01855	EB	EB19	Male
2.1694	EB	EB19	Male
1.96573	EB	EB19	Male
0.504091	EB	EB19	Male
1.71812	EB	EB19	Male
0.925648	EB	EB19	Male
0.770396	EB	EB19	Male
1.276	EB	EB19	Male
1.03426	EB	EB19	Male
0.58963	EB	EB19	Male
0.882662	EB	EB19	Male
1.19461	EB	EB19	Male
1.22891	EB	EB19	Male
0.919326	EB	EB19	Male
1.27594	EB	EB19	Male
3.61401	EB	EB19	Male
0.69626	EB	EB19	Male
1.78419	EB	EB19	Male
1.36933	EB	EB19	Male
1.5232	EB	EB19	Male
2.13098	EB	EB19	Male
1.22131	EB	EB19	Male
2.91479	EB	EB19	Male
0.438756	EB	EB19	Male
1.66633	EB	EB19	Male
0.881851	EB	EB19	Male
1.67965	EB	EB19	Male
2.96836	EB	EB19	Male
1.16974	EB	EB19	Male
1.53469	EB	EB19	Male
2.16961	EB	EB19	Male
1.58587	EB	EB19	Male
1.41357	EB	EB19	Male
1.592	EB	EB19	Male
1.79089	EB	EB19	Male
3.19283	EB	EB19	Male
1.05551	EB	EB19	Male
0.932934	EB	EB19	Male
1.22442	EB	EB19	Male
1.98779	EB	EB19	Male
1.05001	EB	EB19	Male
3.40223	EB	EB19	Male
1.72276	EB	EB19	Male
0.651137	EB	EB19	Male
1.00901	EB	EB19	Male
2.31049	EB	EB19	Male
0.924581	EB	EB19	Male
1.94777	EB	EB19	Male
1.9347	EB	EB19	Male
1.65882	EB	EB19	Male
1.74359	EB	EB19	Male
0.621633	EB	EB19	Male
1.35327	EB	EB19	Male
1.90126	EB	EB19	Male
2.50707	EB	EB19	Male
2.20125	EB	EB19	Male
0.476366	EB	EB19	Male
1.14355	EB	EB19	Male
0.977086	EB	EB19	Male
0.474251	EB	EB19	Male
1.51095	EB	EB19	Male
1.91745	EB	EB19	Male
0.674085	EB	EB19	Male
0.574736	EB	EB19	Male
1.23629	EB	EB19	Male
1.19588	EB	EB19	Male
1.48537	EB	EB19	Male
1.18409	EB	EB19	Male
1.21405	EB	EB19	Male
0.64177	EB	EB19	Male
1.49135	EB	EB19	Male
1.09736	EB	EB19	Male
0.458584	EB	EB19	Male
2.4961	EB	EB19	Male
0.461902	EB	EB19	Male
0.701054	EB	EB19	Male
1.17871	EB	EB19	Male
2.73971	EB	EB19	Male
0.720917	EB	EB19	Male
1.78084	EB	EB19	Male
2.52355	EB	EB19	Male
0.363003	EB	EB19	Male
1.36923	EB	EB19	Male
1.03983	EB	EB19	Male
2.67246	EB	EB19	Male
0.835459	EB	EB19	Male
1.84462	EB	EB19	Male
0.469053	EB	EB01	Male
0.471793	EB	EB01	Male
1.43025	EB	EB01	Male
0.61679	EB	EB01	Male
0.46848	EB	EB01	Male
1.44342	EB	EB01	Male
0.502813	EB	EB01	Male
0.628447	EB	EB01	Male
1.11468	EB	EB01	Male
0.891006	EB	EB01	Male
0.654339	EB	EB01	Male
1.05011	EB	EB01	Male
1.05188	EB	EB01	Male
1.97186	EB	EB01	Male
0.33244	EB	EB01	Male
0.749776	EB	EB01	Male
0.8498	EB	EB01	Male
0.532058	EB	EB01	Male
0.520266	EB	EB01	Male
0.887174	EB	EB01	Male
1.10703	EB	EB01	Male
0.79141	EB	EB01	Male
1.54437	EB	EB01	Male
0.931772	EB	EB01	Male
1.15635	EB	EB01	Male
0.882129	EB	EB01	Male
0.936663	EB	EB01	Male
1.64748	EB	EB01	Male
1.40814	EB	EB01	Male
1.288	EB	EB01	Male
0.825041	EB	EB01	Male
0.766609	EB	EB01	Male
1.23537	EB	EB01	Male
0.689802	EB	EB01	Male
0.584237	EB	EB01	Male
0.866442	EB	EB01	Male
1.58726	EB	EB01	Male
0.793522	EB	EB01	Male
0.660241	EB	EB01	Male
0.898962	EB	EB01	Male
1.00858	EB	EB01	Male
1.32316	EB	EB01	Male
1.18488	EB	EB01	Male
1.25449	EB	EB01	Male
1.02887	EB	EB01	Male
0.4254	EB	EB01	Male
0.790833	EB	EB01	Male
0.941855	EB	EB01	Male
0.713684	EB	EB01	Male
1.54032	EB	EB01	Male
0.521498	EB	EB01	Male
0.915192	EB	EB01	Male
1.37584	EB	EB01	Male
1.31536	EB	EB01	Male
0.927839	EB	EB01	Male
0.921992	EB	EB01	Male
1.65773	EB	EB01	Male
0.91128	EB	EB01	Male
0.768243	EB	EB01	Male
1.61567	EB	EB01	Male
0.727332	EB	EB01	Male
1.11564	EB	EB01	Male
1.21544	EB	EB01	Male
0.84574	EB	EB01	Male
1.29782	EB	EB01	Male
0.65052	EB	EB01	Male
1.56169	EB	EB01	Male
1.31134	EB	EB01	Male
0.82031	EB	EB01	Male
1.24328	EB	EB01	Male
1.06725	EB	EB01	Male
0.285661	EB	EB01	Male
0.265953	EB	EB01	Male
1.12407	EB	EB01	Male
0.530699	EB	EB01	Male
0.349585	EB	EB01	Male
0.661162	EB	EB01	Male
1.2449	EB	EB01	Male
0.818207	EB	EB01	Male
0.982134	EB	EB01	Male
0.753278	EB	EB01	Male
0.811838	EB	EB01	Male
1.21856	EB	EB01	Male
0.916021	EB	EB01	Male
1.67786	EB	EB01	Male
1.39347	EB	EB01	Male
1.28509	EB	EB01	Male
0.539597	EB	EB01	Male
0.844875	EB	EB01	Male
0.567087	EB	EB01	Male
1.57716	EB	EB01	Male
0.911046	EB	EB01	Male
1.80855	EB	EB01	Male
1.56018	EB	EB01	Male
0.257836	EB	EB01	Male
0.99258	EB	EB01	Male
1.05167	EB	EB01	Male
0.621735	EB	EB01	Male
0.61614	EB	EB01	Male
1.13179	EB	EB01	Male
0.767213	EB	EB01	Male
1.28676	EB	EB01	Male
1.06047	EB	EB01	Male
1.07621	EB	EB01	Male
1.84401	EB	EB01	Male
0.84358	EB	EB01	Male
1.80702	EB	EB01	Male
0.83197	EB	EB01	Male
1.27158	EB	EB01	Male
1.47408	EB	EB01	Male
1.73342	EB	EB01	Male
1.40135	EB	EB01	Male
0.76446	EB	EB01	Male
1.48567	EB	EB01	Male
0.897068	EB	EB01	Male
0.878513	EB	EB01	Male
1.74769	EB	EB01	Male
0.885889	EB	EB01	Male
1.68452	EB	EB01	Male
0.927439	EB	EB01	Male
1.9781	EB	EB01	Male
1.24088	EB	EB01	Male
1.50224	EB	EB01	Male
1.76497	EB	EB01	Male
0.699261	EB	EB01	Male
0.574941	EB	EB01	Male
0.605806	EB	EB01	Male
1.16983	EB	EB01	Male
0.623717	EB	EB01	Male
0.869292	EB	EB01	Male
1.04723	EB	EB01	Male
0.680203	EB	EB01	Male
1.47453	EB	EB01	Male
1.01066	EB	EB01	Male
1.49133	EB	EB01	Male
1.89579	EB	EB01	Male
1.15779	EB	EB01	Male
1.65104	EB	EB01	Male
0.972023	EB	EB01	Male
0.950789	EB	EB01	Male
1.11373	EB	EB01	Male
0.653201	EB	EB01	Male
0.536701	EB	EB01	Male
1.28461	EB	EB01	Male
0.741807	EB	EB01	Male
1.16525	EB	EB01	Male
0.948906	EB	EB01	Male
1.28596	EB	EB01	Male
1.54497	EB	EB01	Male
0.648189	EB	EB01	Male
1.09947	EB	EB01	Male
0.782143	EB	EB01	Male
1.17288	EB	EB01	Male
1.43289	EB	EB01	Male
1.17982	EB	EB01	Male
0.876699	EB	EB01	Male
1.90493	EB	EB01	Male
0.434984	EB	EB01	Male
0.764058	EB	EB01	Male
1.01796	EB	EB01	Male
0.703493	EB	EB01	Male
1.08556	EB	EB01	Male
1.10138	EB	EB01	Male
0.913333	EB	EB01	Male
1.90366	EB	EB01	Male
0.573299	EB	EB01	Male
0.938185	EB	EB01	Male
0.997384	EB	EB01	Male
1.10715	EB	EB01	Male
1.36435	EB	EB01	Male
0.846751	EB	EB01	Male
1.23565	EB	EB01	Male
0.426807	EB	EB01	Male
0.942581	EB	EB01	Male
0.992153	EB	EB01	Male
1.10759	EB	EB01	Male
1.04044	EB	EB01	Male
1.2972	EB	EB01	Male
1.1122	EB	EB01	Male
0.78698	EB	EB01	Male
0.72123	EB	EB01	Male
1.71255	EB	EB01	Male
1.34011	EB	EB01	Male
0.869896	EB	EB01	Male
1.26424	EB	EB01	Male
0.723007	EB	EB01	Male
1.18938	EB	EB01	Male
1.23016	EB	EB01	Male
0.384538	EB	EB03	Male
0.529667	EB	EB03	Male
0.239622	EB	EB03	Male
0.604357	EB	EB03	Male
0.192822	EB	EB03	Male
0.306248	EB	EB03	Male
0.342563	EB	EB03	Male
0.342389	EB	EB03	Male
0.213177	EB	EB03	Male
0.826434	EB	EB03	Male
1.29158	EB	EB03	Male
1.29088	EB	EB03	Male
1.33476	EB	EB03	Male
0.493444	EB	EB03	Male
1.4708	EB	EB03	Male
0.928255	EB	EB03	Male
2.24513	EB	EB03	Male
0.185755	EB	EB03	Male
3.2642	EB	EB03	Male
0.706787	EB	EB03	Male
0.542904	EB	EB03	Male
0.0992307	EB	EB03	Male
0.383382	EB	EB03	Male
0.608844	EB	EB03	Male
1.49393	EB	EB03	Male
0.636794	EB	EB03	Male
2.86122	EB	EB03	Male
0.993203	EB	EB03	Male
0.618815	EB	EB03	Male
0.380148	EB	EB03	Male
1.04413	EB	EB03	Male
0.261337	EB	EB03	Male
0.679513	EB	EB03	Male
0.404959	EB	EB03	Male
1.15345	EB	EB03	Male
0.380847	EB	EB03	Male
0.574172	EB	EB03	Male
0.57964	EB	EB03	Male
0.313546	EB	EB03	Male
0.372601	EB	EB03	Male
0.257631	EB	EB03	Male
0.938836	EB	EB03	Male
2.94827	EB	EB03	Male
1.22238	EB	EB03	Male
0.488749	EB	EB03	Male
0.544457	EB	EB03	Male
0.211325	EB	EB03	Male
0.671819	EB	EB03	Male
0.904028	EB	EB03	Male
0.954718	EB	EB03	Male
1.18494	EB	EB03	Male
1.08751	EB	EB03	Male
1.16648	EB	EB03	Male
0.511831	EB	EB03	Male
2.45549	EB	EB03	Male
0.759692	EB	EB03	Male
0.593483	EB	EB03	Male
0.429439	EB	EB03	Male
0.86143	EB	EB03	Male
0.302472	EB	EB03	Male
0.515149	EB	EB03	Male
0.613029	EB	EB03	Male
0.391613	EB	EB03	Male
0.652036	EB	EB03	Male
0.925618	EB	EB03	Male
1.01805	EB	EB03	Male
0.745446	EB	EB03	Male
0.804939	EB	EB03	Male
0.158586	EB	EB03	Male
0.408564	EB	EB03	Male
0.505273	EB	EB03	Male
1.50091	EB	EB03	Male
0.643459	EB	EB03	Male
0.828199	EB	EB03	Male
0.822751	EB	EB03	Male
0.979811	EB	EB03	Male
0.560798	EB	EB03	Male
0.417371	EB	EB03	Male
1.29257	EB	EB03	Male
0.46687	EB	EB03	Male
0.213938	EB	EB03	Male
0.399586	EB	EB03	Male
0.498267	EB	EB03	Male
0.360656	EB	EB03	Male
0.526867	EB	EB03	Male
1.03656	EB	EB03	Male
0.556262	EB	EB03	Male
0.671236	EB	EB03	Male
0.701478	EB	EB03	Male
0.25265	EB	EB03	Male
0.722671	EB	EB03	Male
0.260349	EB	EB03	Male
0.322631	EB	EB03	Male
0.573995	EB	EB03	Male
0.554963	EB	EB03	Male
0.392026	EB	EB03	Male
0.369959	EB	EB03	Male
1.16508	EB	EB03	Male
0.372321	EB	EB03	Male
1.00054	EB	EB03	Male
0.219841	EB	EB03	Male
1.04833	EB	EB03	Male
0.359714	EB	EB03	Male
0.497408	EB	EB03	Male
0.695661	EB	EB03	Male
1.5177	EB	EB03	Male
0.844835	EB	EB03	Male
0.852753	EB	EB03	Male
0.0251553	EB	EB03	Male
1.0432	EB	EB03	Male
1.19362	EB	EB03	Male
1.00262	EB	EB03	Male
0.537449	EB	EB03	Male
0.288213	EB	EB03	Male
0.515442	EB	EB03	Male
0.648859	EB	EB03	Male
0.55718	EB	EB03	Male
0.792136	EB	EB03	Male
0.167849	EB	EB03	Male
0.216005	EB	EB03	Male
1.55071	EB	EB03	Male
0.259142	EB	EB03	Male
0.59391	EB	EB03	Male
0.528831	EB	EB03	Male
0.535309	EB	EB03	Male
0.749195	EB	EB03	Male
0.799859	EB	EB03	Male
0.770771	EB	EB03	Male
1.12533	EB	EB03	Male
1.45481	EB	EB03	Male
0.674837	EB	EB03	Male
0.619193	EB	EB03	Male
0.205059	EB	EB03	Male
0.386752	EB	EB03	Male
0.643889	EB	EB03	Male
0.383945	EB	EB03	Male
0.33306	EB	EB03	Male
1.22689	EB	EB03	Male
1.30177	EB	EB03	Male
0.453032	EB	EB03	Male
1.42276	EB	EB03	Male
0.562519	EB	EB03	Male
0.40146	EB	EB03	Male
0.0736494	EB	EB03	Male
1.42292	EB	EB03	Male
1.34964	EB	EB03	Male
0.893556	EB	EB03	Male
0.894463	EB	EB03	Male
1.32888	EB	EB03	Male
0.511378	EB	EB03	Male
0.358212	EB	EB03	Male
1.07502	EB	EB03	Male
0.88047	EB	EB03	Male
0.441908	EB	EB03	Male
1.22275	EB	EB03	Male
0.522373	EB	EB03	Male
0.322653	EB	EB03	Male
0.368431	EB	EB03	Male
0.137097	EB	EB03	Male
0.911511	EB	EB03	Male
0.247973	EB	EB03	Male
0.866515	EB	EB03	Male
0.631097	EB	EB03	Male
1.02077	EB	EB03	Male
0.613396	EB	EB03	Male
0.630756	EB	EB03	Male
0.297126	EB	EB03	Male
0.52331	EB	EB03	Male
0.578761	EB	EB03	Male
0.613286	EB	EB03	Male
0.394299	EB	EB03	Male
0.500619	EB	EB03	Male
0.422953	EB	EB03	Male
0.802577	EB	EB03	Male
1.38578	EB	EB03	Male
0.287504	EB	EB03	Male
1.72255	EB	EB03	Male
0.734133	EB	EB03	Male
0.603426	EB	EB03	Male
1.24214	EB	EB03	Male
0.559293	EB	EB07	Female
0.272151	EB	EB07	Female
0.79882	EB	EB07	Female
1.46362	EB	EB07	Female
1.29021	EB	EB07	Female
0.591995	EB	EB07	Female
0.223145	EB	EB07	Female
0.684728	EB	EB07	Female
0.658148	EB	EB07	Female
0.514423	EB	EB07	Female
0.863173	EB	EB07	Female
0.416212	EB	EB07	Female
0.432206	EB	EB07	Female
1.62842	EB	EB07	Female
0.892095	EB	EB07	Female
0.336381	EB	EB07	Female
0.350499	EB	EB07	Female
0.355346	EB	EB07	Female
1.18134	EB	EB07	Female
0.193972	EB	EB07	Female
0.457413	EB	EB07	Female
0.376983	EB	EB07	Female
0.28565	EB	EB07	Female
1.82796	EB	EB07	Female
1.01533	EB	EB07	Female
0.376337	EB	EB07	Female
2.16108	EB	EB07	Female
0.451397	EB	EB07	Female
0.124794	EB	EB07	Female
0.284677	EB	EB07	Female
0.659117	EB	EB07	Female
0.105604	EB	EB07	Female
0.9543	EB	EB07	Female
0.209712	EB	EB07	Female
0.415384	EB	EB07	Female
0.681089	EB	EB07	Female
1.02435	EB	EB07	Female
1.31212	EB	EB07	Female
0.253026	EB	EB07	Female
0.55831	EB	EB07	Female
0.426513	EB	EB07	Female
0.248249	EB	EB07	Female
0.608981	EB	EB07	Female
0.442742	EB	EB07	Female
0.504623	EB	EB07	Female
0.426282	EB	EB07	Female
1.01188	EB	EB07	Female
0.447249	EB	EB07	Female
0.731522	EB	EB07	Female
0.28186	EB	EB07	Female
0.998851	EB	EB07	Female
1.05771	EB	EB07	Female
3.33223	EB	EB07	Female
0.690961	EB	EB07	Female
0.580589	EB	EB07	Female
0.483986	EB	EB07	Female
0.558918	EB	EB07	Female
0.343057	EB	EB07	Female
0.213998	EB	EB07	Female
0.787439	EB	EB07	Female
0.310893	EB	EB07	Female
0.799793	EB	EB07	Female
1.11549	EB	EB07	Female
0.133688	EB	EB07	Female
0.202985	EB	EB07	Female
0.356029	EB	EB07	Female
0.481458	EB	EB07	Female
1.26102	EB	EB07	Female
0.259273	EB	EB07	Female
0.181626	EB	EB07	Female
0.152819	EB	EB07	Female
0.367376	EB	EB07	Female
0.36354	EB	EB07	Female
0.549004	EB	EB07	Female
1.63963	EB	EB07	Female
1.09578	EB	EB07	Female
2.88736	EB	EB07	Female
0.178963	EB	EB07	Female
0.440968	EB	EB07	Female
0.677448	EB	EB07	Female
1.11668	EB	EB07	Female
1.25963	EB	EB07	Female
0.448147	EB	EB07	Female
1.18343	EB	EB07	Female
0.488813	EB	EB07	Female
0.313074	EB	EB07	Female
0.207105	EB	EB07	Female
0.191385	EB	EB07	Female
0.256333	EB	EB07	Female
0.251479	EB	EB07	Female
0.876293	EB	EB07	Female
0.963395	EB	EB07	Female
1.70312	EB	EB07	Female
1.01484	EB	EB07	Female
0.594792	EB	EB07	Female
0.542324	EB	EB07	Female
1.10511	EB	EB07	Female
0.317386	EB	EB07	Female
0.396213	EB	EB07	Female
0.989997	EB	EB07	Female
0.22721	EB	EB07	Female
0.532096	EB	EB07	Female
1.84203	EB	EB07	Female
1.19583	EB	EB07	Female
1.50623	EB	EB07	Female
1.37208	EB	EB07	Female
0.431111	EB	EB07	Female
0.457482	EB	EB07	Female
1.03465	EB	EB07	Female
1.10247	EB	EB07	Female
0.743172	EB	EB07	Female
0.709098	EB	EB07	Female
0.728014	EB	EB07	Female
1.99657	EB	EB07	Female
0.39296	EB	EB07	Female
0.0904464	EB	EB07	Female
1.72475	EB	EB07	Female
0.513394	EB	EB07	Female
2.1288	EB	EB07	Female
0.228036	EB	EB07	Female
0.325713	EB	EB07	Female
0.138602	EB	EB07	Female
0.911183	EB	EB07	Female
0.379128	EB	EB07	Female
0.960899	EB	EB07	Female
1.20421	EB	EB07	Female
0.633984	EB	EB07	Female
1.68295	EB	EB07	Female
0.523669	EB	EB07	Female
1.83731	EB	EB07	Female
0.470312	EB	EB07	Female
0.298588	EB	EB07	Female
0.429457	EB	EB07	Female
0.34924	EB	EB07	Female
0.527414	EB	EB07	Female
0.86159	EB	EB07	Female
0.821322	EB	EB07	Female
0.362295	EB	EB07	Female
2.59576	EB	EB07	Female
0.586584	EB	EB07	Female
1.43308	EB	EB07	Female
1.34214	EB	EB07	Female
0.574971	EB	EB07	Female
0.767786	EB	EB07	Female
0.505356	EB	EB07	Female
0.514264	EB	EB07	Female
0.693522	EB	EB07	Female
0.522773	EB	EB07	Female
0.521682	EB	EB07	Female
0.331632	EB	EB07	Female
0.193762	EB	EB07	Female
0.388234	EB	EB07	Female
0.568799	EB	EB07	Female
0.446798	EB	EB07	Female
0.319841	EB	EB07	Female
0.900157	EB	EB07	Female
1.03534	EB	EB07	Female
0.730006	EB	EB07	Female
1.35693	EB	EB07	Female
1.42654	EB	EB07	Female
0.79471	EB	EB07	Female
0.569046	EB	EB07	Female
1.42924	EB	EB07	Female
0.262854	EB	EB07	Female
0.447809	EB	EB07	Female
0.434977	EB	EB07	Female
0.582101	EB	EB07	Female
0.65658	EB	EB07	Female
1.1311	EB	EB07	Female
0.457716	EB	EB07	Female
1.89477	EB	EB07	Female
0.364059	EB	EB07	Female
0.356788	EB	EB07	Female
1.78149	EB	EB07	Female
0.662755	EB	EB14	Male
0.814146	EB	EB14	Male
0.28239	EB	EB14	Male
0.308949	EB	EB14	Male
0.40891	EB	EB14	Male
0.113823	EB	EB14	Male
0.276628	EB	EB14	Male
0.44285	EB	EB14	Male
0.74759	EB	EB14	Male
0.208999	EB	EB14	Male
0.173517	EB	EB14	Male
0.781345	EB	EB14	Male
0.583416	EB	EB14	Male
0.382394	EB	EB14	Male
0.195057	EB	EB14	Male
0.310549	EB	EB14	Male
0.28196	EB	EB14	Male
0.188707	EB	EB14	Male
0.243848	EB	EB14	Male
0.482508	EB	EB14	Male
1.54755	EB	EB14	Male
0.217806	EB	EB14	Male
0.257	EB	EB14	Male
0.224699	EB	EB14	Male
0.144899	EB	EB14	Male
0.212995	EB	EB14	Male
0.166139	EB	EB14	Male
3.85563	EB	EB14	Male
0.237924	EB	EB14	Male
0.705849	EB	EB14	Male
0.1795	EB	EB14	Male
0.35885	EB	EB14	Male
2.89378	EB	EB14	Male
0.33024	EB	EB14	Male
0.241243	EB	EB14	Male
0.981291	EB	EB14	Male
0.0210994	EB	EB14	Male
0.227617	EB	EB14	Male
0.59706	EB	EB14	Male
2.74142	EB	EB14	Male
0.696975	EB	EB14	Male
0.307881	EB	EB14	Male
0.599814	EB	EB14	Male
0.518574	EB	EB14	Male
2.59965	EB	EB14	Male
0.540568	EB	EB14	Male
0.709804	EB	EB14	Male
0.39507	EB	EB14	Male
0.245418	EB	EB14	Male
0.779158	EB	EB14	Male
0.227639	EB	EB14	Male
0.379163	EB	EB14	Male
0.356104	EB	EB14	Male
0.344491	EB	EB14	Male
0.287691	EB	EB14	Male
1.20561	EB	EB14	Male
0.957188	EB	EB14	Male
0.547381	EB	EB14	Male
0.11911	EB	EB14	Male
0.460315	EB	EB14	Male
0.272619	EB	EB14	Male
0.388911	EB	EB14	Male
1.29531	EB	EB14	Male
0.106519	EB	EB14	Male
0.75073	EB	EB14	Male
1.22583	EB	EB14	Male
0.39916	EB	EB14	Male
0.179561	EB	EB14	Male
0.606029	EB	EB14	Male
1.07851	EB	EB14	Male
0.638939	EB	EB14	Male
1.29779	EB	EB14	Male
0.107194	EB	EB14	Male
0.109706	EB	EB14	Male
0.434199	EB	EB14	Male
1.10307	EB	EB14	Male
0.506336	EB	EB14	Male
0.0682272	EB	EB14	Male
0.61144	EB	EB14	Male
0.326485	EB	EB14	Male
1.45935	EB	EB14	Male
0.112617	EB	EB14	Male
2.76795	EB	EB14	Male
0.898937	EB	EB14	Male
0.692405	EB	EB14	Male
0.260224	EB	EB14	Male
2.77009	EB	EB14	Male
1.13328	EB	EB14	Male
0.968845	EB	EB14	Male
0.690142	EB	EB14	Male
1.11664	EB	EB14	Male
1.35292	EB	EB14	Male
0.615213	EB	EB14	Male
0.286817	EB	EB14	Male
0.744518	EB	EB14	Male
1.70182	EB	EB14	Male
0.651831	EB	EB14	Male
0.699054	EB	EB14	Male
0.888281	EB	EB14	Male
0.88153	EB	EB14	Male
1.52575	EB	EB14	Male
1.29691	EB	EB14	Male
1.22498	EB	EB14	Male
1.38303	EB	EB14	Male
0.285047	EB	EB14	Male
0.969863	EB	EB14	Male
0.655848	EB	EB14	Male
0.938619	EB	EB14	Male
1.25199	EB	EB14	Male
0.215125	EB	EB14	Male
0.706113	EB	EB14	Male
1.03903	EB	EB14	Male
0.193346	EB	EB14	Male
0.595216	EB	EB14	Male
0.559397	EB	EB14	Male
0.822375	EB	EB14	Male
0.581837	EB	EB14	Male
0.713383	EB	EB14	Male
1.0101	EB	EB14	Male
0.397503	EB	EB14	Male
0.677173	EB	EB14	Male
0.239541	EB	EB14	Male
1.59393	EB	EB14	Male
1.19674	EB	EB14	Male
2.75006	EB	EB14	Male
0.494474	EB	EB14	Male
0.731417	EB	EB14	Male
0.44739	EB	EB14	Male
1.39942	EB	EB14	Male
0.461775	EB	EB14	Male
0.845248	EB	EB14	Male
0.509097	EB	EB14	Male
0.356299	EB	EB14	Male
0.664132	EB	EB14	Male
0.891907	EB	EB14	Male
1.40285	EB	EB14	Male
0.704946	EB	EB14	Male
0.805578	EB	EB14	Male
0.620806	EB	EB14	Male
1.06572	EB	EB14	Male
0.773182	EB	EB14	Male
1.07684	EB	EB14	Male
1.04211	EB	EB14	Male
1.19612	EB	EB14	Male
0.514831	EB	EB14	Male
0.59746	EB	EB14	Male
0.294055	EB	EB14	Male
0.835672	EB	EB14	Male
0.787095	EB	EB14	Male
0.863032	EB	EB14	Male
0.53591	EB	EB14	Male
0.420495	EB	EB14	Male
0.117422	EB	EB14	Male
1.92366	EB	EB14	Male
0.91071	EB	EB14	Male
0.398898	EB	EB14	Male
0.926154	EB	EB14	Male
0.689563	EB	EB14	Male
0.353069	EB	EB14	Male
0.695293	EB	EB14	Male
0.70576	EB	EB14	Male
0.575484	EB	EB14	Male
0.643725	EB	EB14	Male
0.721523	EB	EB14	Male
0.833818	EB	EB14	Male
1.55975	EB	EB14	Male
0.39232	EB	EB14	Male
0.217282	EB	EB14	Male
1.04933	EB	EB14	Male
1.52731	EB	EB14	Male
0.430768	EB	EB14	Male
1.27649	EB	EB14	Male
0.924177	EB	EB14	Male
0.657197	EB	EB14	Male
0.6227	EB	EB14	Male
0.704063	EB	EB14	Male
0.560561	EB	EB14	Male
1.20942	EB	EB14	Male
1.17592	EB	EB14	Male
0.533068	EB	EB14	Male
0.645704	EB	EB14	Male
0.921193	EB	EB14	Male
0.933685	EB	EB14	Male
0.544651	EB	EB14	Male
1.38026	EB	EB10	Male
1.35843	EB	EB10	Male
2.19423	EB	EB10	Male
1.56047	EB	EB10	Male
0.473706	EB	EB10	Male
0.665556	EB	EB10	Male
0.643555	EB	EB10	Male
0.608061	EB	EB10	Male
1.14261	EB	EB10	Male
0.864634	EB	EB10	Male
1.6311	EB	EB10	Male
1.84607	EB	EB10	Male
1.81602	EB	EB10	Male
1.98419	EB	EB10	Male
1.0587	EB	EB10	Male
0.849607	EB	EB10	Male
0.413364	EB	EB10	Male
1.07382	EB	EB10	Male
1.11743	EB	EB10	Male
0.410319	EB	EB10	Male
1.13807	EB	EB10	Male
0.762431	EB	EB10	Male
0.915277	EB	EB10	Male
0.480158	EB	EB10	Male
2.15642	EB	EB10	Male
0.766239	EB	EB10	Male
0.802927	EB	EB10	Male
0.850119	EB	EB10	Male
0.750966	EB	EB10	Male
0.517926	EB	EB10	Male
0.672653	EB	EB10	Male
1.35512	EB	EB10	Male
0.91477	EB	EB10	Male
1.00088	EB	EB10	Male
0.562499	EB	EB10	Male
1.47959	EB	EB10	Male
0.992042	EB	EB10	Male
1.00427	EB	EB10	Male
1.17912	EB	EB10	Male
0.753953	EB	EB10	Male
0.759169	EB	EB10	Male
0.456838	EB	EB10	Male
1.20122	EB	EB10	Male
0.700801	EB	EB10	Male
1.60102	EB	EB10	Male
0.356745	EB	EB10	Male
0.604947	EB	EB10	Male
0.888374	EB	EB10	Male
1.40555	EB	EB10	Male
1.28195	EB	EB10	Male
1.24743	EB	EB10	Male
1.83738	EB	EB10	Male
1.04281	EB	EB10	Male
1.9477	EB	EB10	Male
1.13013	EB	EB10	Male
1.15181	EB	EB10	Male
1.25113	EB	EB10	Male
0.476218	EB	EB10	Male
0.935645	EB	EB10	Male
0.760912	EB	EB10	Male
0.682575	EB	EB10	Male
1.26525	EB	EB10	Male
0.567502	EB	EB10	Male
0.74323	EB	EB10	Male
1.07885	EB	EB10	Male
0.341201	EB	EB10	Male
1.10947	EB	EB10	Male
1.38429	EB	EB10	Male
0.1898	EB	EB10	Male
0.738134	EB	EB10	Male
1.15647	EB	EB10	Male
0.485947	EB	EB10	Male
1.60842	EB	EB10	Male
0.852941	EB	EB10	Male
0.164445	EB	EB10	Male
0.56036	EB	EB10	Male
0.691215	EB	EB10	Male
0.574902	EB	EB10	Male
1.26701	EB	EB10	Male
1.26224	EB	EB10	Male
0.815776	EB	EB10	Male
0.93457	EB	EB10	Male
0.299985	EB	EB10	Male
0.411652	EB	EB10	Male
1.46367	EB	EB10	Male
0.626194	EB	EB10	Male
0.487133	EB	EB10	Male
1.08297	EB	EB10	Male
0.528654	EB	EB10	Male
0.479427	EB	EB10	Male
0.204241	EB	EB10	Male
0.887746	EB	EB10	Male
1.74975	EB	EB10	Male
0.557681	EB	EB10	Male
0.186917	EB	EB10	Male
1.21666	EB	EB10	Male
1.36298	EB	EB10	Male
0.382849	EB	EB10	Male
0.987592	EB	EB10	Male
0.558739	EB	EB10	Male
1.48344	EB	EB10	Male
0.411026	EB	EB10	Male
0.367038	EB	EB10	Male
0.800457	EB	EB10	Male
0.470443	EB	EB10	Male
1.40934	EB	EB10	Male
1.40544	EB	EB10	Male
1.14738	EB	EB10	Male
0.550887	EB	EB10	Male
0.805622	EB	EB10	Male
0.580754	EB	EB10	Male
1.42525	EB	EB10	Male
0.416894	EB	EB10	Male
0.860708	EB	EB10	Male
0.417013	EB	EB10	Male
0.98859	EB	EB10	Male
0.890797	EB	EB10	Male
0.214531	EB	EB10	Male
0.563162	EB	EB10	Male
0.207031	EB	EB10	Male
0.352945	EB	EB10	Male
0.246992	EB	EB10	Male
0.427538	EB	EB10	Male
0.529758	EB	EB10	Male
2.42977	EB	EB10	Male
0.734938	EB	EB10	Male
0.614962	EB	EB10	Male
0.630054	EB	EB10	Male
0.355174	EB	EB10	Male
0.953877	EB	EB10	Male
0.411226	EB	EB10	Male
0.658895	EB	EB10	Male
1.30509	EB	EB10	Male
1.64042	EB	EB10	Male
0.637857	EB	EB10	Male
0.421447	EB	EB10	Male
0.505502	EB	EB10	Male
0.833921	EB	EB10	Male
0.331798	EB	EB10	Male
0.355332	EB	EB10	Male
1.41719	EB	EB10	Male
0.905648	EB	EB10	Male
0.795134	EB	EB10	Male
0.50697	EB	EB10	Male
0.895111	EB	EB10	Male
1.2474	EB	EB10	Male
1.6545	EB	EB10	Male
1.84313	EB	EB10	Male
2.20841	EB	EB10	Male
0.729714	EB	EB10	Male
0.292999	EB	EB10	Male
0.376774	EB	EB10	Male
0.647613	EB	EB10	Male
0.447666	EB	EB10	Male
0.290894	EB	EB10	Male
0.322924	EB	EB10	Male
0.522657	EB	EB10	Male
0.32025	EB	EB10	Male
0.481859	EB	EB10	Male
0.465573	EB	EB10	Male
0.753777	EB	EB10	Male
0.88028	EB	EB10	Male
1.02601	EB	EB10	Male
0.508991	EB	EB10	Male
0.315875	EB	EB10	Male
0.48232	EB	EB10	Male
0.213089	EB	EB10	Male
0.796486	EB	EB10	Male
0.482873	EB	EB10	Male
0.477391	EB	EB10	Male
0.304315	EB	EB10	Male
0.525906	EB	EB10	Male
0.228158	EB	EB10	Male
0.9819	EB	EB10	Male
0.592459	EB	EB10	Male
1.1558	EB	EB10	Male
1.75858	EB	EB10	Male
1.08138	EB	EB10	Male
0.474512	EB	EB10	Male
0.222893	EB	EB10	Male
1.3499	EB	EB10	Male
1.95329	EB	EB16	Female
0.605863	EB	EB16	Female
1.23176	EB	EB16	Female
1.1018	EB	EB16	Female
1.1546	EB	EB16	Female
0.832706	EB	EB16	Female
0.700983	EB	EB16	Female
0.698187	EB	EB16	Female
1.21926	EB	EB16	Female
0.798765	EB	EB16	Female
0.784676	EB	EB16	Female
0.775658	EB	EB16	Female
0.288257	EB	EB16	Female
0.771723	EB	EB16	Female
0.557722	EB	EB16	Female
1.67541	EB	EB16	Female
1.03246	EB	EB16	Female
1.05732	EB	EB16	Female
1.90385	EB	EB16	Female
0.574122	EB	EB16	Female
0.932141	EB	EB16	Female
1.52403	EB	EB16	Female
0.3329	EB	EB16	Female
0.960442	EB	EB16	Female
0.497791	EB	EB16	Female
1.52412	EB	EB16	Female
1.069	EB	EB16	Female
2.20205	EB	EB16	Female
1.41946	EB	EB16	Female
0.32516	EB	EB16	Female
1.08374	EB	EB16	Female
1.65232	EB	EB16	Female
0.56689	EB	EB16	Female
1.02204	EB	EB16	Female
1.76516	EB	EB16	Female
1.02691	EB	EB16	Female
1.50341	EB	EB16	Female
0.396718	EB	EB16	Female
1.15417	EB	EB16	Female
1.69143	EB	EB16	Female
1.03601	EB	EB16	Female
1.13338	EB	EB16	Female
0.575611	EB	EB16	Female
0.624761	EB	EB16	Female
0.513478	EB	EB16	Female
1.97262	EB	EB16	Female
1.58113	EB	EB16	Female
1.0118	EB	EB16	Female
0.86253	EB	EB16	Female
1.11456	EB	EB16	Female
2.09264	EB	EB16	Female
0.549539	EB	EB16	Female
1.08808	EB	EB16	Female
0.441986	EB	EB16	Female
0.463286	EB	EB16	Female
1.04061	EB	EB16	Female
1.0323	EB	EB16	Female
0.940194	EB	EB16	Female
0.683827	EB	EB16	Female
1.50562	EB	EB16	Female
0.714374	EB	EB16	Female
1.82607	EB	EB16	Female
2.1263	EB	EB16	Female
0.865841	EB	EB16	Female
2.20839	EB	EB16	Female
0.691703	EB	EB16	Female
0.581564	EB	EB16	Female
0.498061	EB	EB16	Female
0.335029	EB	EB16	Female
0.753692	EB	EB16	Female
0.901704	EB	EB16	Female
0.713735	EB	EB16	Female
0.700244	EB	EB16	Female
0.708372	EB	EB16	Female
0.768308	EB	EB16	Female
1.05306	EB	EB16	Female
0.683035	EB	EB16	Female
0.586197	EB	EB16	Female
0.462986	EB	EB16	Female
0.538512	EB	EB16	Female
1.16278	EB	EB16	Female
0.760349	EB	EB16	Female
0.931229	EB	EB16	Female
0.912332	EB	EB16	Female
1.53262	EB	EB16	Female
0.547691	EB	EB16	Female
1.57446	EB	EB16	Female
1.11003	EB	EB16	Female
0.992822	EB	EB16	Female
0.736818	EB	EB16	Female
0.577098	EB	EB16	Female
0.667602	EB	EB16	Female
0.495273	EB	EB16	Female
0.843621	EB	EB16	Female
0.642311	EB	EB16	Female
1.83951	EB	EB16	Female
1.50577	EB	EB16	Female
1.69062	EB	EB16	Female
0.886144	EB	EB16	Female
0.753465	EB	EB16	Female
0.609381	EB	EB16	Female
1.08195	EB	EB16	Female
1.99882	EB	EB16	Female
1.2984	EB	EB16	Female
2.23492	EB	EB16	Female
0.664873	EB	EB16	Female
1.33058	EB	EB16	Female
1.57032	EB	EB16	Female
0.830456	EB	EB16	Female
1.15366	EB	EB16	Female
1.20931	EB	EB16	Female
1.59988	EB	EB16	Female
1.78935	EB	EB16	Female
2.19403	EB	EB16	Female
1.77828	EB	EB16	Female
1.08632	EB	EB16	Female
0.790992	EB	EB16	Female
0.681823	EB	EB16	Female
1.53792	EB	EB16	Female
1.71946	EB	EB16	Female
0.538221	EB	EB16	Female
0.236156	EB	EB16	Female
1.36326	EB	EB16	Female
1.28536	EB	EB16	Female
1.9108	EB	EB16	Female
1.27198	EB	EB16	Female
0.944672	EB	EB16	Female
2.25	EB	EB16	Female
0.889039	EB	EB16	Female
0.816721	EB	EB16	Female
1.05458	EB	EB16	Female
1.32238	EB	EB16	Female
2.04991	EB	EB16	Female
1.06408	EB	EB16	Female
0.400846	EB	EB16	Female
0.911453	EB	EB16	Female
1.46231	EB	EB16	Female
1.35358	EB	EB16	Female
0.546298	EB	EB16	Female
1.30577	EB	EB16	Female
1.51753	EB	EB16	Female
1.71988	EB	EB16	Female
1.52447	EB	EB16	Female
1.39492	EB	EB16	Female
1.20943	EB	EB16	Female
0.832731	EB	EB16	Female
0.509437	EB	EB16	Female
1.74673	EB	EB16	Female
0.784309	EB	EB16	Female
1.03246	EB	EB16	Female
0.67196	EB	EB16	Female
2.5651	EB	EB16	Female
0.500621	EB	EB16	Female
0.579712	EB	EB16	Female
0.435573	EB	EB16	Female
2.11696	EB	EB16	Female
0.511498	EB	EB16	Female
1.55978	EB	EB16	Female
0.50394	EB	EB16	Female
1.05254	EB	EB16	Female
0.284154	EB	EB16	Female
0.606819	EB	EB16	Female
0.981874	EB	EB16	Female
0.806447	EB	EB16	Female
1.47974	EB	EB16	Female
0.456289	EB	EB16	Female
0.515509	EB	EB16	Female
0.646927	EB	EB16	Female
0.612794	EB	EB16	Female
0.756005	EB	EB16	Female
1.04237	EB	EB16	Female
0.592094	EB	EB16	Female
1.83301	EB	EB16	Female
0.771063	EB	EB16	Female
0.384291	EB	EB05	Female
0.317868	EB	EB05	Female
0.37939	EB	EB05	Female
1.47298	EB	EB05	Female
0.322909	EB	EB05	Female
0.784008	EB	EB05	Female
0.626728	EB	EB05	Female
0.36867	EB	EB05	Female
0.691622	EB	EB05	Female
1.47119	EB	EB05	Female
0.491329	EB	EB05	Female
0.875947	EB	EB05	Female
1.4071	EB	EB05	Female
0.301386	EB	EB05	Female
0.465254	EB	EB05	Female
0.938517	EB	EB05	Female
0.446545	EB	EB05	Female
0.436889	EB	EB05	Female
0.555552	EB	EB05	Female
0.473556	EB	EB05	Female
0.297336	EB	EB05	Female
0.748811	EB	EB05	Female
0.388062	EB	EB05	Female
0.505895	EB	EB05	Female
0.655442	EB	EB05	Female
0.661632	EB	EB05	Female
0.515491	EB	EB05	Female
0.457581	EB	EB05	Female
0.955209	EB	EB05	Female
0.939466	EB	EB05	Female
0.802794	EB	EB05	Female
0.622249	EB	EB05	Female
0.869665	EB	EB05	Female
1.21298	EB	EB05	Female
0.939593	EB	EB05	Female
1.1366	EB	EB05	Female
0.44802	EB	EB05	Female
0.790426	EB	EB05	Female
0.596287	EB	EB05	Female
0.941378	EB	EB05	Female
0.869671	EB	EB05	Female
0.439346	EB	EB05	Female
0.245282	EB	EB05	Female
0.744716	EB	EB05	Female
1.80421	EB	EB05	Female
0.920247	EB	EB05	Female
0.641659	EB	EB05	Female
1.77041	EB	EB05	Female
1.85681	EB	EB05	Female
1.74271	EB	EB05	Female
0.634254	EB	EB05	Female
0.392272	EB	EB05	Female
1.11121	EB	EB05	Female
0.723723	EB	EB05	Female
0.851627	EB	EB05	Female
0.295941	EB	EB05	Female
3.14299	EB	EB05	Female
0.46445	EB	EB05	Female
0.317058	EB	EB05	Female
0.569141	EB	EB05	Female
0.849515	EB	EB05	Female
1.1488	EB	EB05	Female
0.699881	EB	EB05	Female
0.806969	EB	EB05	Female
0.311645	EB	EB05	Female
0.689061	EB	EB05	Female
0.408712	EB	EB05	Female
0.573674	EB	EB05	Female
0.29072	EB	EB05	Female
0.324265	EB	EB05	Female
0.278047	EB	EB05	Female
0.472607	EB	EB05	Female
0.59902	EB	EB05	Female
0.459756	EB	EB05	Female
1.43039	EB	EB05	Female
0.302057	EB	EB05	Female
0.446061	EB	EB05	Female
0.990044	EB	EB05	Female
0.325672	EB	EB05	Female
0.39174	EB	EB05	Female
0.944085	EB	EB05	Female
0.264688	EB	EB05	Female
0.324146	EB	EB05	Female
0.722799	EB	EB05	Female
0.318037	EB	EB05	Female
0.687597	EB	EB05	Female
1.50114	EB	EB05	Female
0.535151	EB	EB05	Female
0.197911	EB	EB05	Female
1.1464	EB	EB05	Female
0.617628	EB	EB05	Female
0.203781	EB	EB05	Female
0.641208	EB	EB05	Female
1.67963	EB	EB05	Female
0.452873	EB	EB05	Female
2.07306	EB	EB05	Female
0.526129	EB	EB05	Female
0.214977	EB	EB05	Female
0.328937	EB	EB05	Female
1.49085	EB	EB05	Female
0.400499	EB	EB05	Female
1.59052	EB	EB05	Female
0.199812	EB	EB05	Female
0.194594	EB	EB05	Female
0.340425	EB	EB05	Female
1.18198	EB	EB05	Female
0.659729	EB	EB05	Female
0.735863	EB	EB05	Female
0.646234	EB	EB05	Female
1.25183	EB	EB05	Female
0.392058	EB	EB05	Female
0.874993	EB	EB05	Female
0.676806	EB	EB05	Female
0.270634	EB	EB05	Female
0.334702	EB	EB05	Female
1.12147	EB	EB05	Female
1.32551	EB	EB05	Female
0.809433	EB	EB05	Female
1.88887	EB	EB05	Female
0.882834	EB	EB05	Female
0.959029	EB	EB05	Female
0.727742	EB	EB05	Female
1.7045	EB	EB05	Female
1.11159	EB	EB05	Female
1.59448	EB	EB05	Female
1.23685	EB	EB05	Female
0.223559	EB	EB05	Female
0.124285	EB	EB05	Female
1.26564	EB	EB05	Female
0.551937	EB	EB05	Female
1.64852	EB	EB05	Female
1.13008	EB	EB05	Female
0.503702	EB	EB05	Female
0.364505	EB	EB05	Female
0.386638	EB	EB05	Female
0.455711	EB	EB05	Female
1.48355	EB	EB05	Female
1.55685	EB	EB05	Female
0.914768	EB	EB05	Female
0.616758	EB	EB05	Female
0.573537	EB	EB05	Female
0.744312	EB	EB05	Female
0.257532	EB	EB05	Female
1.24004	EB	EB05	Female
0.616847	EB	EB05	Female
0.621517	EB	EB05	Female
0.394783	EB	EB05	Female
0.325293	EB	EB05	Female
1.03749	EB	EB05	Female
0.391152	EB	EB05	Female
1.60348	EB	EB05	Female
0.902648	EB	EB05	Female
0.544656	EB	EB05	Female
0.785837	EB	EB05	Female
0.829897	EB	EB05	Female
1.0796	EB	EB05	Female
0.695306	EB	EB05	Female
1.59091	EB	EB05	Female
0.880437	EB	EB05	Female
0.361712	EB	EB05	Female
0.604825	EB	EB05	Female
2.21852	EB	EB05	Female
0.51592	EB	EB05	Female
0.203422	EB	EB05	Female
1.38261	EB	EB05	Female
1.79566	EB	EB05	Female
1.38879	EB	EB02	Male
0.496468	EB	EB02	Male
1.15089	EB	EB02	Male
0.879904	EB	EB02	Male
1.90355	EB	EB02	Male
0.801946	EB	EB02	Male
0.922456	EB	EB02	Male
0.470154	EB	EB02	Male
1.07126	EB	EB02	Male
1.48474	EB	EB02	Male
1.44435	EB	EB02	Male
0.825546	EB	EB02	Male
1.68072	EB	EB02	Male
1.81072	EB	EB02	Male
0.933285	EB	EB02	Male
0.296292	EB	EB02	Male
1.19838	EB	EB02	Male
0.905306	EB	EB02	Male
0.712144	EB	EB02	Male
0.235019	EB	EB02	Male
0.900845	EB	EB02	Male
0.550067	EB	EB02	Male
0.360129	EB	EB02	Male
0.984613	EB	EB02	Male
2.15691	EB	EB02	Male
0.491847	EB	EB02	Male
0.492731	EB	EB02	Male
1.02179	EB	EB02	Male
0.349512	EB	EB02	Male
0.794499	EB	EB02	Male
0.590085	EB	EB02	Male
0.849511	EB	EB02	Male
0.541749	EB	EB02	Male
0.935202	EB	EB02	Male
1.76897	EB	EB02	Male
0.682196	EB	EB02	Male
0.402686	EB	EB02	Male
0.948831	EB	EB02	Male
0.490166	EB	EB02	Male
0.294677	EB	EB02	Male
0.525652	EB	EB02	Male
0.636019	EB	EB02	Male
1.66708	EB	EB02	Male
2.56857	EB	EB02	Male
1.06334	EB	EB02	Male
0.383816	EB	EB02	Male
0.421598	EB	EB02	Male
0.65521	EB	EB02	Male
1.1008	EB	EB02	Male
0.774462	EB	EB02	Male
1.2722	EB	EB02	Male
1.06604	EB	EB02	Male
1.36763	EB	EB02	Male
1.39643	EB	EB02	Male
1.47924	EB	EB02	Male
2.29019	EB	EB02	Male
0.673276	EB	EB02	Male
0.706033	EB	EB02	Male
0.902738	EB	EB02	Male
0.732303	EB	EB02	Male
0.920052	EB	EB02	Male
0.714912	EB	EB02	Male
1.20449	EB	EB02	Male
0.839859	EB	EB02	Male
0.957543	EB	EB02	Male
2.16881	EB	EB02	Male
1.05784	EB	EB02	Male
1.23513	EB	EB02	Male
1.48675	EB	EB02	Male
0.359963	EB	EB02	Male
1.46585	EB	EB02	Male
0.570227	EB	EB02	Male
0.684575	EB	EB02	Male
1.8593	EB	EB02	Male
0.888155	EB	EB02	Male
0.220818	EB	EB02	Male
0.608252	EB	EB02	Male
0.535514	EB	EB02	Male
0.970808	EB	EB02	Male
0.357429	EB	EB02	Male
0.752838	EB	EB02	Male
2.73991	EB	EB02	Male
0.418156	EB	EB02	Male
0.496857	EB	EB02	Male
1.13427	EB	EB02	Male
0.827768	EB	EB02	Male
0.750359	EB	EB02	Male
1.39375	EB	EB02	Male
2.28188	EB	EB02	Male
0.491569	EB	EB02	Male
0.433198	EB	EB02	Male
0.526375	EB	EB02	Male
1.8541	EB	EB02	Male
3.97313	EB	EB02	Male
0.920883	EB	EB02	Male
0.530628	EB	EB02	Male
0.393068	EB	EB02	Male
0.759163	EB	EB02	Male
0.578527	EB	EB02	Male
0.921655	EB	EB02	Male
0.461	EB	EB02	Male
0.740227	EB	EB02	Male
0.569765	EB	EB02	Male
0.866816	EB	EB02	Male
1.22458	EB	EB02	Male
0.453418	EB	EB02	Male
1.7098	EB	EB02	Male
0.729122	EB	EB02	Male
1.9672	EB	EB02	Male
2.1857	EB	EB02	Male
0.82226	EB	EB02	Male
1.2715	EB	EB02	Male
0.851937	EB	EB02	Male
3.18277	EB	EB02	Male
0.661902	EB	EB02	Male
0.746579	EB	EB02	Male
1.00178	EB	EB02	Male
2.72236	EB	EB02	Male
1.40589	EB	EB02	Male
0.623734	EB	EB02	Male
0.606073	EB	EB02	Male
1.44708	EB	EB02	Male
2.30663	EB	EB02	Male
0.507139	EB	EB02	Male
2.17111	EB	EB02	Male
0.731934	EB	EB02	Male
2.63137	EB	EB02	Male
2.16899	EB	EB02	Male
0.511094	EB	EB02	Male
0.992985	EB	EB02	Male
0.549994	EB	EB02	Male
1.20136	EB	EB02	Male
2.44735	EB	EB02	Male
0.997625	EB	EB02	Male
0.535239	EB	EB02	Male
1.24386	EB	EB02	Male
0.378556	EB	EB02	Male
1.62717	EB	EB02	Male
1.65333	EB	EB02	Male
1.51528	EB	EB02	Male
0.775162	EB	EB02	Male
0.280785	EB	EB02	Male
0.54815	EB	EB02	Male
0.733992	EB	EB02	Male
0.626004	EB	EB02	Male
1.15115	EB	EB02	Male
2.34419	EB	EB02	Male
0.593342	EB	EB02	Male
0.71335	EB	EB02	Male
0.296808	EB	EB02	Male
1.15698	EB	EB02	Male
1.34777	EB	EB02	Male
0.761463	EB	EB02	Male
1.05863	EB	EB02	Male
1.19024	EB	EB02	Male
1.29567	EB	EB02	Male
1.24743	EB	EB02	Male
1.2922	EB	EB02	Male
1.43194	EB	EB02	Male
2.13691	EB	EB02	Male
2.70794	EB	EB02	Male
2.17274	EB	EB02	Male
0.528547	EB	EB02	Male
0.644915	EB	EB02	Male
0.320893	EB	EB02	Male
0.692556	EB	EB02	Male
0.581139	EB	EB02	Male
1.20828	EB	EB02	Male
0.638842	EB	EB02	Male
0.589928	EB	EB02	Male
0.325605	EB	EB02	Male
0.234245	EB	EB02	Male
0.758482	EB	EB02	Male
0.432936	EB	EB02	Male
0.513456	EB	EB02	Male
0.48136	EB	EB02	Male
0.436501	EB	EB02	Male
0.759726	EB	EB02	Male
0.638682	EB	EB02	Male
0.418704	EB	EB02	Male
1.24154	EB	EB02	Male
1.23129	EB	EB02	Male
0.507196	EB	EB02	Male
1.36613	EB	EB02	Male
0.579033	EB	EB02	Male
0.410498	EB	EB02	Male
1.7686	EB	EB02	Male
0.868592	EB	EB18	Female
1.02901	EB	EB18	Female
1.83541	EB	EB18	Female
0.410867	EB	EB18	Female
0.421965	EB	EB18	Female
1.11366	EB	EB18	Female
1.51386	EB	EB18	Female
4.01825	EB	EB18	Female
0.518227	EB	EB18	Female
2.59977	EB	EB18	Female
1.80275	EB	EB18	Female
0.991358	EB	EB18	Female
1.38551	EB	EB18	Female
1.03274	EB	EB18	Female
1.5585	EB	EB18	Female
0.657843	EB	EB18	Female
0.91113	EB	EB18	Female
0.588237	EB	EB18	Female
0.567784	EB	EB18	Female
0.65257	EB	EB18	Female
1.42188	EB	EB18	Female
0.586627	EB	EB18	Female
1.94248	EB	EB18	Female
1.91034	EB	EB18	Female
0.402859	EB	EB18	Female
3.061	EB	EB18	Female
0.271337	EB	EB18	Female
1.13482	EB	EB18	Female
0.690856	EB	EB18	Female
3.03208	EB	EB18	Female
1.2465	EB	EB18	Female
2.3719	EB	EB18	Female
2.17599	EB	EB18	Female
2.31661	EB	EB18	Female
1.0098	EB	EB18	Female
1.23252	EB	EB18	Female
1.34661	EB	EB18	Female
1.4479	EB	EB18	Female
1.66542	EB	EB18	Female
2.63464	EB	EB18	Female
2.16663	EB	EB18	Female
0.521371	EB	EB18	Female
0.824275	EB	EB18	Female
3.22935	EB	EB18	Female
0.912066	EB	EB18	Female
0.856955	EB	EB18	Female
0.54625	EB	EB18	Female
1.31301	EB	EB18	Female
1.46929	EB	EB18	Female
1.36048	EB	EB18	Female
1.53904	EB	EB18	Female
1.78707	EB	EB18	Female
1.29438	EB	EB18	Female
2.54485	EB	EB18	Female
4.0061	EB	EB18	Female
0.90741	EB	EB18	Female
1.22982	EB	EB18	Female
1.40308	EB	EB18	Female
0.75736	EB	EB18	Female
0.149069	EB	EB18	Female
0.971807	EB	EB18	Female
0.817067	EB	EB18	Female
1.25845	EB	EB18	Female
2.72898	EB	EB18	Female
0.80332	EB	EB18	Female
1.67641	EB	EB18	Female
2.86981	EB	EB18	Female
1.49277	EB	EB18	Female
0.846171	EB	EB18	Female
1.02162	EB	EB18	Female
0.931786	EB	EB18	Female
1.29077	EB	EB18	Female
0.911155	EB	EB18	Female
0.489596	EB	EB18	Female
1.06437	EB	EB18	Female
0.185556	EB	EB18	Female
1.08322	EB	EB18	Female
0.497081	EB	EB18	Female
2.86639	EB	EB18	Female
0.607781	EB	EB18	Female
0.471821	EB	EB18	Female
0.539443	EB	EB18	Female
1.04952	EB	EB18	Female
2.49709	EB	EB18	Female
0.672116	EB	EB18	Female
1.68633	EB	EB18	Female
1.77776	EB	EB18	Female
1.10086	EB	EB18	Female
1.0966	EB	EB18	Female
0.890683	EB	EB18	Female
0.673946	EB	EB18	Female
0.747492	EB	EB18	Female
0.869368	EB	EB18	Female
0.62408	EB	EB18	Female
0.73347	EB	EB18	Female
0.557806	EB	EB18	Female
0.63175	EB	EB18	Female
1.05805	EB	EB18	Female
0.78349	EB	EB18	Female
1.80782	EB	EB18	Female
1.26695	EB	EB18	Female
2.66434	EB	EB18	Female
0.454488	EB	EB18	Female
0.872034	EB	EB18	Female
2.63692	EB	EB18	Female
0.576631	EB	EB18	Female
2.94566	EB	EB18	Female
2.47518	EB	EB18	Female
3.17072	EB	EB18	Female
1.06205	EB	EB18	Female
0.246186	EB	EB18	Female
0.917299	EB	EB18	Female
2.19766	EB	EB18	Female
0.985218	EB	EB18	Female
0.523539	EB	EB18	Female
0.582778	EB	EB18	Female
3.13147	EB	EB18	Female
1.29195	EB	EB18	Female
1.0045	EB	EB18	Female
2.48757	EB	EB18	Female
0.272123	EB	EB18	Female
0.809262	EB	EB18	Female
1.8107	EB	EB18	Female
1.82568	EB	EB18	Female
4.25398	EB	EB18	Female
0.637589	EB	EB18	Female
0.781169	EB	EB18	Female
0.51444	EB	EB18	Female
0.477594	EB	EB18	Female
0.664816	EB	EB18	Female
1.26789	EB	EB18	Female
2.0281	EB	EB18	Female
2.90669	EB	EB18	Female
3.9569	EB	EB18	Female
0.597037	EB	EB18	Female
0.681672	EB	EB18	Female
0.94778	EB	EB18	Female
1.92812	EB	EB18	Female
0.704623	EB	EB18	Female
0.608375	EB	EB18	Female
0.693275	EB	EB18	Female
0.595607	EB	EB18	Female
1.68552	EB	EB18	Female
1.18579	EB	EB18	Female
1.3432	EB	EB18	Female
2.08644	EB	EB18	Female
1.17521	EB	EB18	Female
1.27695	EB	EB18	Female
1.78236	EB	EB18	Female
1.40445	EB	EB18	Female
1.0796	EB	EB18	Female
0.768844	EB	EB18	Female
1.17132	EB	EB18	Female
3.08224	EB	EB18	Female
1.11258	EB	EB18	Female
1.05106	EB	EB18	Female
0.537457	EB	EB18	Female
2.18179	EB	EB18	Female
0.742651	EB	EB18	Female
2.46318	EB	EB18	Female
2.95636	EB	EB18	Female
2.00659	EB	EB18	Female
1.95205	EB	EB18	Female
0.963445	EB	EB18	Female
1.29498	EB	EB18	Female
0.426084	EB	EB18	Female
0.907334	EB	EB18	Female
1.33248	EB	EB18	Female
1.70898	EB	EB18	Female
0.598152	EB	EB18	Female
0.950543	EB	EB18	Female
0.955795	EB	EB18	Female
2.71921	EB	EB18	Female
2.14858	EB	EB18	Female
0.858674	EB	EB18	Female
0.584102	EB	EB18	Female
1.54941	EB	EB18	Female
1.2718	EB	EB18	Female
0.818509	EB	EB18	Female
1.73008	EB	EB18	Female
1.47762	EB	EB18	Female
0.707823	EB	EB18	Female
0.71099	EB	EB18	Female
2.26531	EB	EB18	Female
0.343716	EB	EB18	Female
3.41599	EB	EB18	Female
0.58584	EB	EB11	Female
0.574006	EB	EB11	Female
0.332465	EB	EB11	Female
0.613689	EB	EB11	Female
0.241329	EB	EB11	Female
0.532749	EB	EB11	Female
0.460669	EB	EB11	Female
0.891772	EB	EB11	Female
0.503835	EB	EB11	Female
1.69982	EB	EB11	Female
0.398048	EB	EB11	Female
4.02015	EB	EB11	Female
2.19788	EB	EB11	Female
0.445067	EB	EB11	Female
0.334199	EB	EB11	Female
0.327222	EB	EB11	Female
0.577769	EB	EB11	Female
0.634484	EB	EB11	Female
1.20869	EB	EB11	Female
0.674044	EB	EB11	Female
0.308569	EB	EB11	Female
0.478152	EB	EB11	Female
0.352706	EB	EB11	Female
0.56703	EB	EB11	Female
0.814738	EB	EB11	Female
0.48086	EB	EB11	Female
0.522388	EB	EB11	Female
1.35636	EB	EB11	Female
0.647746	EB	EB11	Female
0.454123	EB	EB11	Female
0.537526	EB	EB11	Female
0.497521	EB	EB11	Female
1.02995	EB	EB11	Female
0.308561	EB	EB11	Female
0.838926	EB	EB11	Female
0.491996	EB	EB11	Female
0.78522	EB	EB11	Female
2.36994	EB	EB11	Female
0.324598	EB	EB11	Female
0.466153	EB	EB11	Female
0.454489	EB	EB11	Female
0.792697	EB	EB11	Female
0.53301	EB	EB11	Female
0.50581	EB	EB11	Female
0.456864	EB	EB11	Female
0.367687	EB	EB11	Female
0.323662	EB	EB11	Female
0.463957	EB	EB11	Female
1.52014	EB	EB11	Female
0.529098	EB	EB11	Female
2.11116	EB	EB11	Female
0.315665	EB	EB11	Female
0.858815	EB	EB11	Female
0.557922	EB	EB11	Female
0.400219	EB	EB11	Female
0.352473	EB	EB11	Female
0.217853	EB	EB11	Female
0.333567	EB	EB11	Female
0.614923	EB	EB11	Female
0.936632	EB	EB11	Female
0.335238	EB	EB11	Female
0.543873	EB	EB11	Female
1.50234	EB	EB11	Female
0.407287	EB	EB11	Female
1.17466	EB	EB11	Female
1.21582	EB	EB11	Female
0.22381	EB	EB11	Female
0.927072	EB	EB11	Female
0.824732	EB	EB11	Female
0.167685	EB	EB11	Female
0.178618	EB	EB11	Female
2.2596	EB	EB11	Female
0.847959	EB	EB11	Female
0.320794	EB	EB11	Female
0.220547	EB	EB11	Female
0.640735	EB	EB11	Female
0.399956	EB	EB11	Female
0.322086	EB	EB11	Female
0.325083	EB	EB11	Female
0.725748	EB	EB11	Female
0.350946	EB	EB11	Female
1.00752	EB	EB11	Female
0.730588	EB	EB11	Female
0.678718	EB	EB11	Female
0.226408	EB	EB11	Female
0.505805	EB	EB11	Female
0.180197	EB	EB11	Female
0.379433	EB	EB11	Female
0.298918	EB	EB11	Female
1.23095	EB	EB11	Female
0.371018	EB	EB11	Female
0.505897	EB	EB11	Female
1.44668	EB	EB11	Female
0.49908	EB	EB11	Female
0.391864	EB	EB11	Female
0.792557	EB	EB11	Female
0.680192	EB	EB11	Female
0.859768	EB	EB11	Female
0.542113	EB	EB11	Female
0.476858	EB	EB11	Female
0.636039	EB	EB11	Female
0.2122	EB	EB11	Female
0.930907	EB	EB11	Female
0.244616	EB	EB11	Female
0.607351	EB	EB11	Female
3.03441	EB	EB11	Female
1.75848	EB	EB11	Female
0.343483	EB	EB11	Female
0.791853	EB	EB11	Female
0.343962	EB	EB11	Female
2.57665	EB	EB11	Female
0.210311	EB	EB11	Female
0.278756	EB	EB11	Female
1.01896	EB	EB11	Female
0.76177	EB	EB11	Female
1.43494	EB	EB11	Female
0.190257	EB	EB11	Female
0.446004	EB	EB11	Female
1.15736	EB	EB11	Female
0.542697	EB	EB11	Female
1.40515	EB	EB11	Female
0.839548	EB	EB11	Female
0.228157	EB	EB11	Female
0.247944	EB	EB11	Female
0.165197	EB	EB11	Female
1.09285	EB	EB11	Female
1.1927	EB	EB11	Female
0.446543	EB	EB11	Female
0.165084	EB	EB11	Female
0.339432	EB	EB11	Female
0.672334	EB	EB11	Female
0.168561	EB	EB11	Female
2.53662	EB	EB11	Female
0.551493	EB	EB11	Female
0.779203	EB	EB11	Female
0.553679	EB	EB11	Female
0.57839	EB	EB11	Female
0.481686	EB	EB11	Female
0.524679	EB	EB11	Female
0.437739	EB	EB11	Female
1.37227	EB	EB11	Female
0.838749	EB	EB11	Female
0.426426	EB	EB11	Female
0.502645	EB	EB11	Female
2.60052	EB	EB11	Female
0.546763	EB	EB11	Female
0.169341	EB	EB11	Female
0.296145	EB	EB11	Female
0.346919	EB	EB11	Female
0.440711	EB	EB11	Female
0.755871	EB	EB11	Female
0.791206	EB	EB11	Female
0.335974	EB	EB11	Female
0.272548	EB	EB11	Female
0.60853	EB	EB11	Female
1.32349	EB	EB11	Female
0.396057	EB	EB11	Female
0.697811	EB	EB11	Female
1.41229	EB	EB11	Female
2.21017	EB	EB11	Female
1.13201	EB	EB11	Female
2.71998	EB	EB11	Female
1.25739	EB	EB11	Female
0.712354	EB	EB11	Female
2.22117	EB	EB15	Female
0.337474	EB	EB15	Female
0.31642	EB	EB15	Female
0.324524	EB	EB15	Female
0.350884	EB	EB15	Female
0.499973	EB	EB15	Female
0.627488	EB	EB15	Female
0.356568	EB	EB15	Female
0.479851	EB	EB15	Female
0.446606	EB	EB15	Female
0.413179	EB	EB15	Female
1.124	EB	EB15	Female
0.63481	EB	EB15	Female
0.997067	EB	EB15	Female
0.35866	EB	EB15	Female
0.598882	EB	EB15	Female
0.426409	EB	EB15	Female
0.633654	EB	EB15	Female
1.35217	EB	EB15	Female
0.611485	EB	EB15	Female
0.695314	EB	EB15	Female
0.417632	EB	EB15	Female
0.626337	EB	EB15	Female
0.319306	EB	EB15	Female
0.882342	EB	EB15	Female
0.255941	EB	EB15	Female
0.550572	EB	EB15	Female
0.598369	EB	EB15	Female
0.990441	EB	EB15	Female
0.830498	EB	EB15	Female
0.706558	EB	EB15	Female
0.364064	EB	EB15	Female
0.894008	EB	EB15	Female
0.527218	EB	EB15	Female
0.377571	EB	EB15	Female
0.580645	EB	EB15	Female
[truncated: 4,860 more rows]

## Sheet: Figure_3c
SubjectID	IPC	Group	Gender
SC17	-0.417694	SC	Male
SC18	-1.53986	SC	Female
SC09	-0.742513	SC	Female
SC14	-3.20905	SC	Male
SC11	-3.78465	SC	Female
SC15	-3.10662	SC	Female
SC08	-2.08674	SC	Male
SC19	1.04569	SC	Male
SC12	1.56387	SC	Female
SC05	1.00293	SC	Female
SC07	-4.63956	SC	Female
SC13	2.97212	SC	Male
SC16	-1.06631	SC	Female
SC10	-2.67519	SC	Male
SC06	-0.245566	SC	Female
SC04	-3.71914	SC	Female
SC02	-0.768843	SC	Male
SC01	-0.0493497	SC	Male
SC03	0.509671	SC	Male
EB07	1.24742	EB	Female
EB06	1.83929	EB	Female
EB04	0.364774	EB	Female
EB05	2.42509	EB	Female
EB10	1.69006	EB	Male
EB11	1.346	EB	Female
EB15	-0.0044594	EB	Female
EB08	-0.86146	EB	Male
EB13	0.388649	EB	Male
EB03	-3.68615	EB	Male
EB02	3.61163	EB	Male
EB12	0.095679	EB	Female
EB16	-1.4384	EB	Female
EB14	0.55251	EB	Male
EB17	3.09076	EB	Male
EB09	-0.335314	EB	Female
EB18	0.25224	EB	Female
EB01	0.551852	EB	Male
EB19	1.92858	EB	Male

## Sheet: Figure_4c
Magnitude	FoldN	Side	PhaseWeight	SubjectID	Gender
-0.0191362	4	Left	WeightedMean	SC17	Male
0.421024	5	Left	WeightedMean	SC17	Male
0.168826	6	Left	WeightedMean	SC17	Male
0.0945883	7	Left	WeightedMean	SC17	Male
0.0706085	8	Left	WeightedMean	SC17	Male
0.0597203	4	Left	WeightedMean	SC18	Female
-0.349193	5	Left	WeightedMean	SC18	Female
0.0994519	6	Left	WeightedMean	SC18	Female
0.380509	7	Left	WeightedMean	SC18	Female
-0.476074	8	Left	WeightedMean	SC18	Female
0.229057	4	Left	WeightedMean	SC09	Female
0.698976	5	Left	WeightedMean	SC09	Female
0.375185	6	Left	WeightedMean	SC09	Female
0.364913	7	Left	WeightedMean	SC09	Female
-0.169613	8	Left	WeightedMean	SC09	Female
-0.841096	4	Left	WeightedMean	SC14	Male
0.945121	5	Left	WeightedMean	SC14	Male
0.421857	6	Left	WeightedMean	SC14	Male
0.832687	7	Left	WeightedMean	SC14	Male
-0.238277	8	Left	WeightedMean	SC14	Male
0.265362	4	Left	WeightedMean	SC11	Female
-0.521711	5	Left	WeightedMean	SC11	Female
-0.0672496	6	Left	WeightedMean	SC11	Female
0.0434549	7	Left	WeightedMean	SC11	Female
0.0852406	8	Left	WeightedMean	SC11	Female
0.194614	4	Left	WeightedMean	SC15	Female
0.439754	5	Left	WeightedMean	SC15	Female
0.398414	6	Left	WeightedMean	SC15	Female
-0.543577	7	Left	WeightedMean	SC15	Female
0.296205	8	Left	WeightedMean	SC15	Female
-0.0549453	4	Left	WeightedMean	SC08	Male
-1.15095	5	Left	WeightedMean	SC08	Male
0.560262	6	Left	WeightedMean	SC08	Male
0.75288	7	Left	WeightedMean	SC08	Male
0.505085	8	Left	WeightedMean	SC08	Male
0.112774	4	Left	WeightedMean	SC19	Male
0.0714538	5	Left	WeightedMean	SC19	Male
-0.0534801	6	Left	WeightedMean	SC19	Male
-0.258569	7	Left	WeightedMean	SC19	Male
-0.657193	8	Left	WeightedMean	SC19	Male
-0.318254	4	Left	WeightedMean	SC12	Female
-0.631618	5	Left	WeightedMean	SC12	Female
-0.119204	6	Left	WeightedMean	SC12	Female
0.400579	7	Left	WeightedMean	SC12	Female
0.510375	8	Left	WeightedMean	SC12	Female
-0.241421	4	Left	WeightedMean	SC05	Female
0.369696	5	Left	WeightedMean	SC05	Female
0.347595	6	Left	WeightedMean	SC05	Female
-0.385854	7	Left	WeightedMean	SC05	Female
0.117789	8	Left	WeightedMean	SC05	Female
0.13782	4	Left	WeightedMean	SC07	Female
-0.0699665	5	Left	WeightedMean	SC07	Female
0.22137	6	Left	WeightedMean	SC07	Female
0.353308	7	Left	WeightedMean	SC07	Female
0.0926941	8	Left	WeightedMean	SC07	Female
-0.603207	4	Left	WeightedMean	SC13	Male
0.2388	5	Left	WeightedMean	SC13	Male
0.147315	6	Left	WeightedMean	SC13	Male
0.236085	7	Left	WeightedMean	SC13	Male
0.320042	8	Left	WeightedMean	SC13	Male
-0.513339	4	Left	WeightedMean	SC16	Female
-1.01029	5	Left	WeightedMean	SC16	Female
0.163951	6	Left	WeightedMean	SC16	Female
0.00928529	7	Left	WeightedMean	SC16	Female
-0.689439	8	Left	WeightedMean	SC16	Female
0.185303	4	Left	WeightedMean	SC10	Male
0.245642	5	Left	WeightedMean	SC10	Male
0.125637	6	Left	WeightedMean	SC10	Male
-0.0298636	7	Left	WeightedMean	SC10	Male
-0.406276	8	Left	WeightedMean	SC10	Male
-0.121262	4	Left	WeightedMean	SC06	Female
0.242532	5	Left	WeightedMean	SC06	Female
-0.113147	6	Left	WeightedMean	SC06	Female
-0.290809	7	Left	WeightedMean	SC06	Female
0.248053	8	Left	WeightedMean	SC06	Female
-0.244062	4	Left	WeightedMean	SC04	Female
0.0290702	5	Left	WeightedMean	SC04	Female
-0.271904	6	Left	WeightedMean	SC04	Female
0.335373	7	Left	WeightedMean	SC04	Female
-0.30245	8	Left	WeightedMean	SC04	Female
-0.43298	4	Left	WeightedMean	SC02	Male
0.454143	5	Left	WeightedMean	SC02	Male
0.0487916	6	Left	WeightedMean	SC02	Male
-0.166847	7	Left	WeightedMean	SC02	Male
0.0127477	8	Left	WeightedMean	SC02	Male
0.324945	4	Left	WeightedMean	SC01	Male
0.0243758	5	Left	WeightedMean	SC01	Male
0.0938207	6	Left	WeightedMean	SC01	Male
0.272368	7	Left	WeightedMean	SC01	Male
-0.775245	8	Left	WeightedMean	SC01	Male
-0.403343	4	Left	WeightedMean	SC03	Male
0.393543	5	Left	WeightedMean	SC03	Male
0.00941974	6	Left	WeightedMean	SC03	Male
-0.169758	7	Left	WeightedMean	SC03	Male
0.191854	8	Left	WeightedMean	SC03	Male
0.134487	4	Right	WeightedMean	SC17	Male
0.104232	5	Right	WeightedMean	SC17	Male
0.132161	6	Right	WeightedMean	SC17	Male
-0.279905	7	Right	WeightedMean	SC17	Male
0.285332	8	Right	WeightedMean	SC17	Male
-0.333752	4	Right	WeightedMean	SC18	Female
-0.322734	5	Right	WeightedMean	SC18	Female
0.40149	6	Right	WeightedMean	SC18	Female
0.238296	7	Right	WeightedMean	SC18	Female
-0.700332	8	Right	WeightedMean	SC18	Female
-0.0382878	4	Right	WeightedMean	SC09	Female
0.339736	5	Right	WeightedMean	SC09	Female
-0.467472	6	Right	WeightedMean	SC09	Female
0.403862	7	Right	WeightedMean	SC09	Female
0.218485	8	Right	WeightedMean	SC09	Female
0.0937228	4	Right	WeightedMean	SC14	Male
1.48556	5	Right	WeightedMean	SC14	Male
-0.0773677	6	Right	WeightedMean	SC14	Male
0.67843	7	Right	WeightedMean	SC14	Male
-1.35865	8	Right	WeightedMean	SC14	Male
-0.65938	4	Right	WeightedMean	SC11	Female
0.399597	5	Right	WeightedMean	SC11	Female
-0.481991	6	Right	WeightedMean	SC11	Female
-0.54273	7	Right	WeightedMean	SC11	Female
-0.245255	8	Right	WeightedMean	SC11	Female
0.340193	4	Right	WeightedMean	SC15	Female
-0.680066	5	Right	WeightedMean	SC15	Female
0.540818	6	Right	WeightedMean	SC15	Female
-0.433403	7	Right	WeightedMean	SC15	Female
-0.231924	8	Right	WeightedMean	SC15	Female
-0.47334	4	Right	WeightedMean	SC08	Male
-0.725261	5	Right	WeightedMean	SC08	Male
0.18657	6	Right	WeightedMean	SC08	Male
0.801769	7	Right	WeightedMean	SC08	Male
0.0804952	8	Right	WeightedMean	SC08	Male
-0.294794	4	Right	WeightedMean	SC19	Male
0.410033	5	Right	WeightedMean	SC19	Male
-0.584377	6	Right	WeightedMean	SC19	Male
0.507857	7	Right	WeightedMean	SC19	Male
0.421638	8	Right	WeightedMean	SC19	Male
0.187555	4	Right	WeightedMean	SC12	Female
-0.565558	5	Right	WeightedMean	SC12	Female
0.396508	6	Right	WeightedMean	SC12	Female
0.379658	7	Right	WeightedMean	SC12	Female
0.280238	8	Right	WeightedMean	SC12	Female
0.228887	4	Right	WeightedMean	SC05	Female
0.414912	5	Right	WeightedMean	SC05	Female
-0.0163707	6	Right	WeightedMean	SC05	Female
0.163714	7	Right	WeightedMean	SC05	Female
0.289369	8	Right	WeightedMean	SC05	Female
-0.0332287	4	Right	WeightedMean	SC07	Female
0.114493	5	Right	WeightedMean	SC07	Female
0.276963	6	Right	WeightedMean	SC07	Female
0.37389	7	Right	WeightedMean	SC07	Female
0.0386604	8	Right	WeightedMean	SC07	Female
-0.259548	4	Right	WeightedMean	SC13	Male
0.979954	5	Right	WeightedMean	SC13	Male
0.531044	6	Right	WeightedMean	SC13	Male
-0.222613	7	Right	WeightedMean	SC13	Male
0.235808	8	Right	WeightedMean	SC13	Male
0.462189	4	Right	WeightedMean	SC16	Female
-0.107598	5	Right	WeightedMean	SC16	Female
-0.0490288	6	Right	WeightedMean	SC16	Female
0.32139	7	Right	WeightedMean	SC16	Female
0.179241	8	Right	WeightedMean	SC16	Female
0.284447	4	Right	WeightedMean	SC10	Male
0.0481478	5	Right	WeightedMean	SC10	Male
0.20516	6	Right	WeightedMean	SC10	Male
0.181605	7	Right	WeightedMean	SC10	Male
-0.247153	8	Right	WeightedMean	SC10	Male
-0.177596	4	Right	WeightedMean	SC06	Female
0.159079	5	Right	WeightedMean	SC06	Female
-0.382613	6	Right	WeightedMean	SC06	Female
-0.432844	7	Right	WeightedMean	SC06	Female
-0.332349	8	Right	WeightedMean	SC06	Female
-0.00283235	4	Right	WeightedMean	SC04	Female
0.435205	5	Right	WeightedMean	SC04	Female
0.203702	6	Right	WeightedMean	SC04	Female
0.0920281	7	Right	WeightedMean	SC04	Female
-0.303459	8	Right	WeightedMean	SC04	Female
0.0340959	4	Right	WeightedMean	SC02	Male
-0.344381	5	Right	WeightedMean	SC02	Male
-0.498862	6	Right	WeightedMean	SC02	Male
0.593173	7	Right	WeightedMean	SC02	Male
-0.315276	8	Right	WeightedMean	SC02	Male
0.0375051	4	Right	WeightedMean	SC01	Male
0.500857	5	Right	WeightedMean	SC01	Male
0.164969	6	Right	WeightedMean	SC01	Male
-0.50287	7	Right	WeightedMean	SC01	Male
0.0106109	8	Right	WeightedMean	SC01	Male
-0.792761	4	Right	WeightedMean	SC03	Male
0.329815	5	Right	WeightedMean	SC03	Male
-0.548068	6	Right	WeightedMean	SC03	Male
0.642477	7	Right	WeightedMean	SC03	Male
0.611759	8	Right	WeightedMean	SC03	Male

## Sheet: Figure_4c_Sinusoid
Condition	Prediction	Mean	stderrorZscore
0	Aligned	-0.027219	0.266072
120	Aligned	0.190197	0.161659
150	Misaligned	-0.0992226	0.24025
180	Aligned	0.0758232	0.179481
210	Misaligned	0.0864938	0.217641
240	Aligned	-0.213972	0.204172
270	Misaligned	0.0192463	0.264802
30	Misaligned	-0.274231	0.233358
300	Aligned	0.247016	0.224526
330	Misaligned	-0.329619	0.237224
60	Aligned	0.361871	0.279912
90	Misaligned	-0.0363845	0.226637

## Sheet: Figure_4e
Magnitude	FoldN	Side	PhaseWeight	SubjectID	Gender
-0.244989	4	Left	WeightedMean	EB07	Female
2.11847	5	Left	WeightedMean	EB07	Female
0.905002	6	Left	WeightedMean	EB07	Female
-0.840119	7	Left	WeightedMean	EB07	Female
-0.13065	8	Left	WeightedMean	EB07	Female
0.107003	4	Left	WeightedMean	EB06	Female
0.416833	5	Left	WeightedMean	EB06	Female
-0.626062	6	Left	WeightedMean	EB06	Female
0.00480737	7	Left	WeightedMean	EB06	Female
0.0330141	8	Left	WeightedMean	EB06	Female
0.243074	4	Left	WeightedMean	EB04	Female
-0.726477	5	Left	WeightedMean	EB04	Female
0.90327	6	Left	WeightedMean	EB04	Female
0.690117	7	Left	WeightedMean	EB04	Female
0.703386	8	Left	WeightedMean	EB04	Female
-0.0574602	4	Left	WeightedMean	EB05	Female
1.28841	5	Left	WeightedMean	EB05	Female
1.19718	6	Left	WeightedMean	EB05	Female
-0.281849	7	Left	WeightedMean	EB05	Female
-0.432973	8	Left	WeightedMean	EB05	Female
-0.121112	4	Left	WeightedMean	EB10	Male
-0.407578	5	Left	WeightedMean	EB10	Male
-0.194416	6	Left	WeightedMean	EB10	Male
-0.418256	7	Left	WeightedMean	EB10	Male
-0.47519	8	Left	WeightedMean	EB10	Male
0.133188	4	Left	WeightedMean	EB11	Female
0.491039	5	Left	WeightedMean	EB11	Female
-0.620391	6	Left	WeightedMean	EB11	Female
-0.504667	7	Left	WeightedMean	EB11	Female
0.0270664	8	Left	WeightedMean	EB11	Female
0.254495	4	Left	WeightedMean	EB15	Female
0.551806	5	Left	WeightedMean	EB15	Female
0.203613	6	Left	WeightedMean	EB15	Female
0.065769	7	Left	WeightedMean	EB15	Female
-0.299572	8	Left	WeightedMean	EB15	Female
1.04164	4	Left	WeightedMean	EB08	Male
0.365939	5	Left	WeightedMean	EB08	Male
2.67968	6	Left	WeightedMean	EB08	Male
-1.68269	7	Left	WeightedMean	EB08	Male
0.510289	8	Left	WeightedMean	EB08	Male
0.10337	4	Left	WeightedMean	EB13	Male
-0.618774	5	Left	WeightedMean	EB13	Male
-0.263377	6	Left	WeightedMean	EB13	Male
0.331719	7	Left	WeightedMean	EB13	Male
-0.206938	8	Left	WeightedMean	EB13	Male
0.775362	4	Left	WeightedMean	EB03	Male
-0.462441	5	Left	WeightedMean	EB03	Male
-0.700099	6	Left	WeightedMean	EB03	Male
-0.100348	7	Left	WeightedMean	EB03	Male
-1.36761	8	Left	WeightedMean	EB03	Male
-0.0432209	4	Left	WeightedMean	EB02	Male
0.462478	5	Left	WeightedMean	EB02	Male
0.894774	6	Left	WeightedMean	EB02	Male
-0.466538	7	Left	WeightedMean	EB02	Male
0.287137	8	Left	WeightedMean	EB02	Male
-0.681715	4	Left	WeightedMean	EB12	Female
-0.103769	5	Left	WeightedMean	EB12	Female
-0.477356	6	Left	WeightedMean	EB12	Female
-0.00781053	7	Left	WeightedMean	EB12	Female
-0.361	8	Left	WeightedMean	EB12	Female
-0.279302	4	Left	WeightedMean	EB16	Female
-0.499186	5	Left	WeightedMean	EB16	Female
-1.02562	6	Left	WeightedMean	EB16	Female
0.513878	7	Left	WeightedMean	EB16	Female
-0.745289	8	Left	WeightedMean	EB16	Female
0.543916	4	Left	WeightedMean	EB14	Male
-0.268771	5	Left	WeightedMean	EB14	Male
0.025769	6	Left	WeightedMean	EB14	Male
0.190021	7	Left	WeightedMean	EB14	Male
0.11552	8	Left	WeightedMean	EB14	Male
1.26026	4	Left	WeightedMean	EB17	Male
0.141147	5	Left	WeightedMean	EB17	Male
-1.23095	6	Left	WeightedMean	EB17	Male
-0.930038	7	Left	WeightedMean	EB17	Male
-1.1061	8	Left	WeightedMean	EB17	Male
0.968441	4	Left	WeightedMean	EB09	Female
-1.1656	5	Left	WeightedMean	EB09	Female
-0.82137	6	Left	WeightedMean	EB09	Female
-0.624709	7	Left	WeightedMean	EB09	Female
0.580447	8	Left	WeightedMean	EB09	Female
0.111745	4	Left	WeightedMean	EB18	Female
-0.698388	5	Left	WeightedMean	EB18	Female
0.251699	6	Left	WeightedMean	EB18	Female
0.290106	7	Left	WeightedMean	EB18	Female
0.167993	8	Left	WeightedMean	EB18	Female
-0.0644157	4	Left	WeightedMean	EB01	Male
0.599363	5	Left	WeightedMean	EB01	Male
-0.471487	6	Left	WeightedMean	EB01	Male
0.174681	7	Left	WeightedMean	EB01	Male
-0.210256	8	Left	WeightedMean	EB01	Male
0.0239565	4	Left	WeightedMean	EB19	Male
0.749638	5	Left	WeightedMean	EB19	Male
-0.679008	6	Left	WeightedMean	EB19	Male
-0.167145	7	Left	WeightedMean	EB19	Male
0.481508	8	Left	WeightedMean	EB19	Male
-0.527653	4	Right	WeightedMean	EB07	Female
1.43927	5	Right	WeightedMean	EB07	Female
0.30126	6	Right	WeightedMean	EB07	Female
-1.54124	7	Right	WeightedMean	EB07	Female
0.539152	8	Right	WeightedMean	EB07	Female
0.209211	4	Right	WeightedMean	EB06	Female
0.28418	5	Right	WeightedMean	EB06	Female
-0.133128	6	Right	WeightedMean	EB06	Female
-0.12405	7	Right	WeightedMean	EB06	Female
0.0700019	8	Right	WeightedMean	EB06	Female
0.833242	4	Right	WeightedMean	EB04	Female
-0.294426	5	Right	WeightedMean	EB04	Female
0.0614074	6	Right	WeightedMean	EB04	Female
0.272585	7	Right	WeightedMean	EB04	Female
0.786407	8	Right	WeightedMean	EB04	Female
0.80639	4	Right	WeightedMean	EB05	Female
0.149272	5	Right	WeightedMean	EB05	Female
0.473178	6	Right	WeightedMean	EB05	Female
-1.15592	7	Right	WeightedMean	EB05	Female
-0.0320167	8	Right	WeightedMean	EB05	Female
-0.0808473	4	Right	WeightedMean	EB10	Male
0.691517	5	Right	WeightedMean	EB10	Male
-0.397222	6	Right	WeightedMean	EB10	Male
-0.4028	7	Right	WeightedMean	EB10	Male
-0.724463	8	Right	WeightedMean	EB10	Male
0.732064	4	Right	WeightedMean	EB11	Female
0.155653	5	Right	WeightedMean	EB11	Female
-0.338204	6	Right	WeightedMean	EB11	Female
-1.06161	7	Right	WeightedMean	EB11	Female
-0.241617	8	Right	WeightedMean	EB11	Female
0.355187	4	Right	WeightedMean	EB15	Female
0.277544	5	Right	WeightedMean	EB15	Female
0.2084	6	Right	WeightedMean	EB15	Female
0.346974	7	Right	WeightedMean	EB15	Female
0.116038	8	Right	WeightedMean	EB15	Female
0.626055	4	Right	WeightedMean	EB08	Male
0.0183612	5	Right	WeightedMean	EB08	Male
2.45996	6	Right	WeightedMean	EB08	Male
-1.90452	7	Right	WeightedMean	EB08	Male
-0.0361627	8	Right	WeightedMean	EB08	Male
0.0813796	4	Right	WeightedMean	EB13	Male
-0.281929	5	Right	WeightedMean	EB13	Male
0.868215	6	Right	WeightedMean	EB13	Male
-1.03997	7	Right	WeightedMean	EB13	Male
-0.732154	8	Right	WeightedMean	EB13	Male
-1.01845	4	Right	WeightedMean	EB03	Male
0.325939	5	Right	WeightedMean	EB03	Male
0.248717	6	Right	WeightedMean	EB03	Male
1.36684	7	Right	WeightedMean	EB03	Male
0.577706	8	Right	WeightedMean	EB03	Male
-1.32096	4	Right	WeightedMean	EB02	Male
0.853941	5	Right	WeightedMean	EB02	Male
1.22501	6	Right	WeightedMean	EB02	Male
0.238114	7	Right	WeightedMean	EB02	Male
0.505538	8	Right	WeightedMean	EB02	Male
-0.181351	4	Right	WeightedMean	EB12	Female
-0.0393302	5	Right	WeightedMean	EB12	Female
-0.143653	6	Right	WeightedMean	EB12	Female
0.271291	7	Right	WeightedMean	EB12	Female
0.283094	8	Right	WeightedMean	EB12	Female
-0.192234	4	Right	WeightedMean	EB16	Female
-0.0689582	5	Right	WeightedMean	EB16	Female
0.293877	6	Right	WeightedMean	EB16	Female
0.616049	7	Right	WeightedMean	EB16	Female
-0.523776	8	Right	WeightedMean	EB16	Female
-0.111476	4	Right	WeightedMean	EB14	Male
0.471088	5	Right	WeightedMean	EB14	Male
-0.853521	6	Right	WeightedMean	EB14	Male
-0.544348	7	Right	WeightedMean	EB14	Male
-0.148998	8	Right	WeightedMean	EB14	Male
1.61212	4	Right	WeightedMean	EB17	Male
-0.829672	5	Right	WeightedMean	EB17	Male
0.714046	6	Right	WeightedMean	EB17	Male
-2.04871	7	Right	WeightedMean	EB17	Male
0.591411	8	Right	WeightedMean	EB17	Male
0.197547	4	Right	WeightedMean	EB09	Female
0.813374	5	Right	WeightedMean	EB09	Female
-1.09071	6	Right	WeightedMean	EB09	Female
-0.354987	7	Right	WeightedMean	EB09	Female
-1.22273	8	Right	WeightedMean	EB09	Female
0.467837	4	Right	WeightedMean	EB18	Female
0.566013	5	Right	WeightedMean	EB18	Female
-0.732616	6	Right	WeightedMean	EB18	Female
0.354015	7	Right	WeightedMean	EB18	Female
0.358735	8	Right	WeightedMean	EB18	Female
0.273086	4	Right	WeightedMean	EB01	Male
-0.0916567	5	Right	WeightedMean	EB01	Male
0.187843	6	Right	WeightedMean	EB01	Male
0.311307	7	Right	WeightedMean	EB01	Male
-0.377246	8	Right	WeightedMean	EB01	Male
1.80504	4	Right	WeightedMean	EB19	Male
3.80272	5	Right	WeightedMean	EB19	Male
-4.49624	6	Right	WeightedMean	EB19	Male
-1.43055	7	Right	WeightedMean	EB19	Male
-3.6415	8	Right	WeightedMean	EB19	Male

## Sheet: Figure_4f
Magnitude	Fold	Side	PhaseWeight	SubjectID	Group	Gender
0.168826	6	Left	WeightedMean	SC17	SC	Male
0.0994519	6	Left	WeightedMean	SC18	SC	Female
0.375185	6	Left	WeightedMean	SC09	SC	Female
0.421857	6	Left	WeightedMean	SC14	SC	Male
-0.0672496	6	Left	WeightedMean	SC11	SC	Female
0.398414	6	Left	WeightedMean	SC15	SC	Female
0.560262	6	Left	WeightedMean	SC08	SC	Male
-0.0534801	6	Left	WeightedMean	SC19	SC	Male
-0.119204	6	Left	WeightedMean	SC12	SC	Female
0.347595	6	Left	WeightedMean	SC05	SC	Female
0.22137	6	Left	WeightedMean	SC07	SC	Female
0.147315	6	Left	WeightedMean	SC13	SC	Male
0.163951	6	Left	WeightedMean	SC16	SC	Female
0.125637	6	Left	WeightedMean	SC10	SC	Male
-0.113147	6	Left	WeightedMean	SC06	SC	Female
-0.271904	6	Left	WeightedMean	SC04	SC	Female
0.0487916	6	Left	WeightedMean	SC02	SC	Male
0.0938207	6	Left	WeightedMean	SC01	SC	Male
0.00941974	6	Left	WeightedMean	SC03	SC	Male
0.905002	6	Left	WeightedMean	EB07	EB	Female
-0.626062	6	Left	WeightedMean	EB06	EB	Female
0.90327	6	Left	WeightedMean	EB04	EB	Female
1.19718	6	Left	WeightedMean	EB05	EB	Female
-0.194416	6	Left	WeightedMean	EB10	EB	Male
-0.620391	6	Left	WeightedMean	EB11	EB	Female
0.203613	6	Left	WeightedMean	EB15	EB	Female
2.67968	6	Left	WeightedMean	EB08	EB	Male
-0.263377	6	Left	WeightedMean	EB13	EB	Male
-0.700099	6	Left	WeightedMean	EB03	EB	Male
0.894774	6	Left	WeightedMean	EB02	EB	Male
-0.477356	6	Left	WeightedMean	EB12	EB	Female
-1.02562	6	Left	WeightedMean	EB16	EB	Female
0.025769	6	Left	WeightedMean	EB14	EB	Male
-1.23095	6	Left	WeightedMean	EB17	EB	Male
-0.82137	6	Left	WeightedMean	EB09	EB	Female
0.251699	6	Left	WeightedMean	EB18	EB	Female
-0.471487	6	Left	WeightedMean	EB01	EB	Male
-0.679008	6	Left	WeightedMean	EB19	EB	Male

## Sheet: Figure_5a
Magnitude	FoldN	PhaseWeight	SubjectID	Gender
-0.218729	4	WeightedMean	EB07	Female
1.75801	5	WeightedMean	EB07	Female
0.469462	6	WeightedMean	EB07	Female
-1.71454	7	WeightedMean	EB07	Female
0.314666	8	WeightedMean	EB07	Female
0.105423	4	WeightedMean	EB06	Female
0.419096	5	WeightedMean	EB06	Female
-0.390109	6	WeightedMean	EB06	Female
-0.107052	7	WeightedMean	EB06	Female
0.0421158	8	WeightedMean	EB06	Female
0.37231	4	WeightedMean	EB04	Female
-0.412984	5	WeightedMean	EB04	Female
0.237068	6	WeightedMean	EB04	Female
0.368558	7	WeightedMean	EB04	Female
0.752936	8	WeightedMean	EB04	Female
0.569568	4	WeightedMean	EB05	Female
0.82219	5	WeightedMean	EB05	Female
0.8078	6	WeightedMean	EB05	Female
-0.826682	7	WeightedMean	EB05	Female
-0.0552554	8	WeightedMean	EB05	Female
-0.0961929	4	WeightedMean	EB10	Male
0.245417	5	WeightedMean	EB10	Male
-0.304301	6	WeightedMean	EB10	Male
-0.861063	7	WeightedMean	EB10	Male
-0.669814	8	WeightedMean	EB10	Male
0.418713	4	WeightedMean	EB11	Female
0.31255	5	WeightedMean	EB11	Female
-0.759885	6	WeightedMean	EB11	Female
-0.898283	7	WeightedMean	EB11	Female
-0.0694246	8	WeightedMean	EB11	Female
0.355291	4	WeightedMean	EB15	Female
0.442221	5	WeightedMean	EB15	Female
0.183908	6	WeightedMean	EB15	Female
0.237376	7	WeightedMean	EB15	Female
0.0508393	8	WeightedMean	EB15	Female
0.992586	4	WeightedMean	EB08	Male
0.225461	5	WeightedMean	EB08	Male
2.59665	6	WeightedMean	EB08	Male
-1.61595	7	WeightedMean	EB08	Male
0.393061	8	WeightedMean	EB08	Male
0.173015	4	WeightedMean	EB13	Male
-0.457853	5	WeightedMean	EB13	Male
0.363613	6	WeightedMean	EB13	Male
-0.0017174	7	WeightedMean	EB13	Male
-0.282943	8	WeightedMean	EB13	Male
0.534858	4	WeightedMean	EB03	Male
0.339994	5	WeightedMean	EB03	Male
-0.0547743	6	WeightedMean	EB03	Male
0.70319	7	WeightedMean	EB03	Male
-0.545701	8	WeightedMean	EB03	Male
-0.487365	4	WeightedMean	EB02	Male
0.613802	5	WeightedMean	EB02	Male
0.99702	6	WeightedMean	EB02	Male
-0.17519	7	WeightedMean	EB02	Male
0.378431	8	WeightedMean	EB02	Male
-0.28387	4	WeightedMean	EB12	Female
-0.0214362	5	WeightedMean	EB12	Female
-0.386493	6	WeightedMean	EB12	Female
0.129088	7	WeightedMean	EB12	Female
0.169691	8	WeightedMean	EB12	Female
-0.482786	4	WeightedMean	EB16	Female
-0.415414	5	WeightedMean	EB16	Female
-0.35835	6	WeightedMean	EB16	Female
0.536147	7	WeightedMean	EB16	Female
-1.01423	8	WeightedMean	EB16	Female
0.483414	4	WeightedMean	EB14	Male
0.153963	5	WeightedMean	EB14	Male
-0.210647	6	WeightedMean	EB14	Male
0.188373	7	WeightedMean	EB14	Male
0.12544	8	WeightedMean	EB14	Male
1.41103	4	WeightedMean	EB17	Male
-0.267134	5	WeightedMean	EB17	Male
-1.17221	6	WeightedMean	EB17	Male
-1.40439	7	WeightedMean	EB17	Male
0.143815	8	WeightedMean	EB17	Male
0.7548	4	WeightedMean	EB09	Female
-0.78487	5	WeightedMean	EB09	Female
-1.03626	6	WeightedMean	EB09	Female
-0.338925	7	WeightedMean	EB09	Female
0.140158	8	WeightedMean	EB09	Female
0.305765	4	WeightedMean	EB18	Female
0.177568	5	WeightedMean	EB18	Female
-0.221872	6	WeightedMean	EB18	Female
0.304051	7	WeightedMean	EB18	Female
0.267863	8	WeightedMean	EB18	Female
0.241659	4	WeightedMean	EB01	Male
0.364797	5	WeightedMean	EB01	Male
-0.0827719	6	WeightedMean	EB01	Male
0.265616	7	WeightedMean	EB01	Male
-0.237384	8	WeightedMean	EB01	Male
0.92123	4	WeightedMean	EB19	Male
3.29865	5	WeightedMean	EB19	Male
-3.6412	6	WeightedMean	EB19	Male
-1.30616	7	WeightedMean	EB19	Male
-3.19597	8	WeightedMean	EB19	Male

[truncated: 11 more sheets: Figure_5a_SingleHemisphere, Figure_5a_Sinusoid, Figure_5c, Figure_5d, Figure_5e, Figure_6a-b, Figure_6e, Figure_6f, Figure_S4, Figure_S6a-b, Table_S2]
